# Supplementary material for: CDK12 controls G1/S progression by regulating RNAPII processivity at core DNA replication genes
Source: EMBO Rep. 2019 Jul 25;20(9):e47592. doi: 10.15252/embr.201847592 (PMC6727028; doi:10.15252/embr.201847592)
Supplement: Supplementary file 3 — Dataset EV1 [file EMBR-20-e47592-s003.xlsx]

## Sheet: Dataset EV1
Dataset EV 1: Log2 fold-changes of gene expression after CDK12 inhibition in 3'end RNA-seq.
ID	symbol	chr	start	end	log2FC 3end	adjPValue 3end
ENSG00000243156	MICAL3	chr22	17787649	18024559	3.38029	5.86951e-231
ENSG00000105939	ZC3HAV1	chr7	139043520	139109719	2.67768	1.47746e-189
ENSG00000157483	MYO1E	chr15	59132434	59372900	-3.49786	1.425e-164
ENSG00000279133	AC018628.1	chr17	62003700	62007518	2.86622	1.425e-164
ENSG00000090615	GOLGA3	chr12	132768909	132828858	-2.7479	2.91511e-147
ENSG00000174705	SH3PXD2B	chr5	172325000	172454523	-2.91996	2.92432e-144
ENSG00000117298	ECE1	chr1	21217247	21345504	-2.69722	1.29593e-141
ENSG00000140526	ABHD2	chr15	89087459	89202360	-2.50523	8.21409e-131
ENSG00000004897	CDC27	chr17	47117703	47189422	-2.82357	3.22294e-130
ENSG00000197971	MBP	chr18	76978827	77133683	-2.57686	3.22294e-130
ENSG00000074211	PPP2R2C	chr4	6320578	6563600	-3.06219	4.8521e-123
ENSG00000126216	TUBGCP3	chr13	112485005	112588167	-2.22531	4.8521e-123
ENSG00000168936	TMEM129	chr4	1715952	1721358	1.94099	4.49125e-119
ENSG00000124571	XPO5	chr6	43522330	43576075	-2.29046	3.18176e-111
ENSG00000105974	CAV1	chr7	116524785	116561184	-1.95782	1.22013e-109
ENSG00000157985	AGAP1	chr2	235494089	236131800	-3.23846	3.17893e-109
ENSG00000272788	AP000864.1	chr18	8801656	8802305	4.7016	1.64474e-107
ENSG00000129116	PALLD	chr4	168497066	168928457	-1.87125	1.02215e-106
ENSG00000101335	MYL9	chr20	36541484	36551447	-2.3442	2.81584e-105
ENSG00000125633	CCDC93	chr2	117915478	118014133	-2.33042	4.4473e-102
ENSG00000074964	ARHGEF10L	chr1	17539835	17697874	-4.07373	3.18576e-101
ENSG00000157193	LRP8	chr1	53242364	53328070	-2.02998	5.93979e-100
ENSG00000064393	HIPK2	chr7	139561570	139777778	-1.94514	1.83273e-99
ENSG00000163110	PDLIM5	chr4	94451857	94668227	-1.58843	9.54897e-97
ENSG00000278259	MYO19	chr17	36495633	36543435	-2.64089	7.99975e-96
ENSG00000163975	MELTF	chr3	196988621	197029816	-1.9778	1.40163e-94
ENSG00000057019	DCBLD2	chr3	98795941	98901689	-1.51253	8.22493e-93
ENSG00000112159	MDN1	chr6	89642499	89819723	-1.91826	9.17065e-92
ENSG00000144824	PHLDB2	chr3	111732497	111976517	-1.71297	1.45168e-91
ENSG00000107968	MAP3K8	chr10	30433937	30461833	2.82118	4.10606e-91
ENSG00000099910	KLHL22	chr22	20441519	20495883	-4.34539	6.62783e-90
ENSG00000008513	ST3GAL1	chr8	133454848	133571940	-2.598	7.71695e-90
ENSG00000162885	B3GALNT2	chr1	235449923	235504481	2.50941	2.39695e-88
ENSG00000119899	SLC17A5	chr6	73593379	73654155	-3.83939	1.03054e-85
ENSG00000177706	FAM20C	chr7	192969	260745	-2.97414	2.05239e-85
ENSG00000165055	METTL2B	chr7	128476729	128506602	-2.51813	8.21222e-85
ENSG00000075407	ZNF37A	chr10	38094334	38150293	-2.09474	1.17558e-84
ENSG00000100596	SPTLC2	chr14	77505997	77616773	-1.73454	1.23872e-84
ENSG00000183605	SFXN4	chr10	119140767	119165667	-1.94862	5.23428e-84
ENSG00000163939	PBRM1	chr3	52545352	52685917	-2.06515	2.76152e-83
ENSG00000272405	AL365181.3	chr1	156641666	156644887	-3.443	2.76152e-83
ENSG00000086102	NFX1	chr9	33290511	33371157	-3.0672	1.22833e-82
ENSG00000147133	TAF1	chrX	71366239	71532374	-2.73272	4.43394e-82
ENSG00000198176	TFDP1	chr13	113584721	113641470	1.46099	1.45769e-80
ENSG00000140694	PARN	chr16	14435701	14632728	-2.79947	1.63336e-80
ENSG00000060339	CCAR1	chr10	68721012	68792377	-1.58729	3.20759e-80
ENSG00000144736	SHQ1	chr3	72749277	72861914	-3.59524	6.16407e-79
ENSG00000068383	INPP5A	chr10	132537820	132783480	-2.49486	6.00804e-78
ENSG00000168411	RFWD3	chr16	74621394	74666881	-2.24896	9.24791e-78
ENSG00000204569	PPP1R10	chr6	30600400	30618612	-2.84627	1.58207e-77
ENSG00000065328	MCM10	chr10	13161554	13211104	-2.10796	2.35204e-77
ENSG00000169359	SLC33A1	chr3	155821024	155854429	-2.42047	6.34556e-77
ENSG00000254615	AC027031.2	chr8	106270144	106272899	2.08537	1.63316e-76
ENSG00000146648	EGFR	chr7	55019021	55211628	-3.41677	1.83457e-75
ENSG00000067715	SYT1	chr12	78863993	79452008	-2.36796	3.67896e-75
ENSG00000120800	UTP20	chr12	101280109	101386616	-2.77528	1.6051e-74
ENSG00000133639	BTG1	chr12	92140278	92145897	1.99362	2.36128e-74
ENSG00000067057	PFKP	chr10	3066333	3137712	-1.95805	1.31027e-72
ENSG00000021762	OSBPL5	chr11	3087116	3166739	-3.71061	2.37469e-72
ENSG00000169851	PCDH7	chr4	30720415	31146805	-1.70218	5.08099e-72
ENSG00000104856	RELB	chr19	45001430	45038198	-2.31598	6.47866e-72
ENSG00000144559	TAMM41	chr3	11790442	11846919	-2.95008	2.20184e-71
ENSG00000035403	VCL	chr10	73995193	74121363	-1.45512	2.36595e-71
ENSG00000136492	BRIP1	chr17	61681266	61863521	-3.36647	5.56204e-71
ENSG00000037897	METTL1	chr12	57768471	57772793	-2.56296	2.79574e-70
ENSG00000122376	FAM35A	chr10	87094161	87191468	-2.38488	9.11647e-70
ENSG00000136933	RABEPK	chr9	125200542	125234158	-2.13925	1.48382e-68
ENSG00000100034	PPM1F	chr22	21919420	21952837	-2.87667	2.13033e-68
ENSG00000135541	AHI1	chr6	135283532	135497776	-2.08006	5.87964e-68
ENSG00000126749	EMG1	chr12	6970893	6979941	-1.95851	1.03943e-67
ENSG00000272512	AL645608.8	chr1	995966	998051	1.90484	1.08277e-67
ENSG00000126391	FRMD8	chr11	65386599	65413525	-1.73106	1.13091e-67
ENSG00000198373	WWP2	chr16	69762306	69941741	-2.48652	1.72932e-67
ENSG00000198131	ZNF544	chr19	58228594	58277495	-2.51498	1.3126e-66
ENSG00000078269	SYNJ2	chr6	157981887	158099176	-1.92625	2.28101e-66
ENSG00000117682	DHDDS	chr1	26432282	26471294	-2.5267	2.82039e-66
ENSG00000109066	TMEM104	chr17	74776483	74839779	-4.53152	7.6198e-66
ENSG00000100401	RANGAP1	chr22	41245611	41286251	-1.61866	1.21488e-65
ENSG00000124766	SOX4	chr6	21592768	21598619	1.7415	2.1315e-65
ENSG00000113360	DROSHA	chr5	31400497	31532196	-1.99679	2.16854e-65
ENSG00000181222	POLR2A	chr17	7484366	7514616	1.24528	4.84304e-65
ENSG00000100410	PHF5A	chr22	41459717	41468725	-1.74567	2.74011e-64
ENSG00000150712	MTMR12	chr5	32226994	32313009	1.93038	2.18574e-63
ENSG00000163161	ERCC3	chr2	127257290	127294176	-1.48101	3.23091e-63
ENSG00000131503	ANKHD1	chr5	140401814	140539856	2.86358	4.40606e-63
ENSG00000186834	HEXIM1	chr17	45148502	45152101	1.52009	4.68188e-63
ENSG00000184254	ALDH1A3	chr15	100877714	100916626	-1.99142	5.24011e-63
ENSG00000119906	SLF2	chr10	100912569	100965136	-2.29317	1.13389e-62
ENSG00000054598	FOXC1	chr6	1609972	1613897	1.22376	1.20789e-62
ENSG00000116830	TTF2	chr1	117060303	117107453	-2.53758	1.31155e-62
ENSG00000278845	MRPL45	chr17	38297023	38323218	-1.66419	1.83658e-62
ENSG00000204977	TRIM13	chr13	49995888	50020481	-2.08449	3.62447e-62
ENSG00000230002	ALMS1-IT1	chr2	73456764	73459484	4.50261	5.1104e-62
ENSG00000094804	CDC6	chr17	40287633	40304657	-1.53659	1.26534e-61
ENSG00000011376	LARS2	chr3	45388506	45549421	-3.11074	1.89204e-61
ENSG00000118600	TMEM5	chr12	63779803	63809558	-3.3549	7.08222e-61
ENSG00000157181	C1orf27	chr1	186375838	186421378	-2.42957	1.307e-60
ENSG00000186815	TPCN1	chr12	113221050	113298585	-2.26997	1.3768e-60
ENSG00000160439	RDH13	chr19	55039108	55071291	-2.03586	2.23443e-60
ENSG00000070476	ZXDC	chr3	126437601	126475919	-2.65337	4.96842e-60
ENSG00000099810	MTAP	chr9	21802543	21937651	-1.17863	8.76434e-60
ENSG00000198604	BAZ1A	chr14	34752731	34875647	-1.67402	2.26094e-59
ENSG00000276234	TADA2A	chr17	37406874	37479730	-2.74045	3.47155e-59
ENSG00000120075	HOXB5	chr17	48591257	48593961	2.58658	1.05826e-58
ENSG00000154102	C16orf74	chr16	85690084	85751129	-2.17818	1.55517e-58
ENSG00000136450	SRSF1	chr17	58003360	58007346	-1.30818	1.68432e-58
ENSG00000168397	ATG4B	chr2	241637213	241673857	-1.55637	1.68432e-58
ENSG00000051180	RAD51	chr15	40694774	40732339	-2.51437	3.68409e-58
ENSG00000242732	RTL5	chrX	72127110	72131901	1.82562	4.40103e-58
ENSG00000183889	AC138969.1	chr16	16317444	16350590	2.20905	4.68287e-58
ENSG00000068654	POLR1A	chr2	86020216	86106155	-2.96525	5.5465e-58
ENSG00000138095	LRPPRC	chr2	43886508	43996005	-1.45693	6.9332e-58
ENSG00000085760	MTIF2	chr2	55236595	55269347	-1.9575	9.68967e-58
ENSG00000132382	MYBBP1A	chr17	4538897	4555631	-1.71027	1.16335e-57
ENSG00000088448	ANKRD10	chr13	110878540	110915069	1.51883	2.14685e-57
ENSG00000168646	AXIN2	chr17	65528563	65561647	2.23315	4.82445e-57
ENSG00000144283	PKP4	chr2	158456964	158682879	-2.29337	6.41447e-57
ENSG00000173226	IQCB1	chr3	121769763	121835079	-2.71956	1.27299e-56
ENSG00000074054	CLASP1	chr2	121337776	121649587	-2.85528	1.69217e-56
ENSG00000156831	NSMCE2	chr8	125091679	125367120	-1.84158	1.73882e-56
ENSG00000132604	TERF2	chr16	69355561	69408571	-1.66606	2.22427e-56
ENSG00000110619	CARS	chr11	3000922	3057613	-1.50298	7.27639e-56
ENSG00000075188	NUP37	chr12	102073103	102120124	-2.26692	1.24361e-55
ENSG00000160049	DFFA	chr1	10456522	10472526	-2.04785	1.62421e-55
ENSG00000122484	RPAP2	chr1	92298965	92402056	-2.32526	2.1958e-55
ENSG00000116191	RALGPS2	chr1	178725147	178921841	-2.38774	2.32668e-55
ENSG00000174371	EXO1	chr1	241847967	241895148	-3.47582	2.36991e-55
ENSG00000117525	F3	chr1	94529225	94541800	-1.44419	2.7156e-55
ENSG00000117748	RPA2	chr1	27891524	27914746	-1.83409	2.94882e-55
ENSG00000278540	ACACA	chr17	37084988	37406818	1.37409	2.94882e-55
ENSG00000277558	AL109923.1	chr20	34476205	34476787	5.74342	3.3877e-55
ENSG00000077235	GTF3C1	chr16	27459555	27549913	-2.0834	6.64078e-55
ENSG00000064651	SLC12A2	chr5	128083766	128189688	-1.3977	6.79428e-55
ENSG00000160293	VAV2	chr9	133761894	133992604	-1.85795	8.16999e-55
ENSG00000243927	MRPS6	chr21	34073224	34143034	-1.83993	1.32285e-54
ENSG00000169139	UBE2V2	chr8	48008400	48064708	-1.44091	4.29528e-54
ENSG00000100234	TIMP3	chr22	32801701	32863043	1.43191	1.29676e-53
ENSG00000121211	MND1	chr4	153344649	153415118	-3.65025	2.57438e-53
ENSG00000110066	KMT5B	chr11	68154863	68213828	1.49417	5.55814e-53
ENSG00000204104	TRAF3IP1	chr2	238320441	238400900	-1.41438	8.09404e-53
ENSG00000198874	TYW1	chr7	66995173	67239519	-2.02625	1.65026e-52
ENSG00000131620	ANO1	chr11	70078302	70189528	-2.08049	2.05801e-52
ENSG00000115641	FHL2	chr2	105357712	105438513	-1.73646	2.46014e-52
ENSG00000163781	TOPBP1	chr3	133598175	133661893	-2.32438	6.44948e-52
ENSG00000125445	MRPS7	chr17	75261674	75266373	-1.31447	1.01317e-51
ENSG00000181409	AATK	chr17	81117295	81166077	1.83243	1.14597e-51
ENSG00000129317	PUS7L	chr12	43718993	43758817	-2.09384	1.93355e-51
ENSG00000011454	RABGAP1	chr9	122940833	123104866	-2.84415	2.51378e-51
ENSG00000278493	AC039056.2	chr15	41908204	41908714	3.99463	3.06325e-51
ENSG00000152795	HNRNPDL	chr4	82422564	82430408	-1.04655	4.56541e-51
ENSG00000069248	NUP133	chr1	229440260	229508341	-2.13735	8.76703e-51
ENSG00000131475	VPS25	chr17	42773436	42779599	-2.1626	1.56895e-50
ENSG00000110090	CPT1A	chr11	68754620	68844410	-1.62184	1.76321e-50
ENSG00000165675	ENOX2	chrX	130623369	130903317	-2.95464	3.36721e-50
ENSG00000138772	ANXA3	chr4	78551519	78610451	-2.08659	3.53002e-50
ENSG00000104763	ASAH1	chr8	18055992	18084998	1.26893	4.29238e-50
ENSG00000258441	LINC00641	chr14	21200079	21206900	-3.42175	6.35196e-50
ENSG00000183741	CBX6	chr22	38861450	38872314	-1.09671	1.04447e-49
ENSG00000113312	TTC1	chr5	160009113	160065543	-1.7154	1.6666e-49
ENSG00000178691	SUZ12	chr17	31937018	32001045	-1.65906	2.9843e-49
ENSG00000160818	GPATCH4	chr1	156594487	156601496	-1.31042	3.33239e-49
ENSG00000010803	SCMH1	chr1	41027200	41242154	-2.34935	5.08439e-49
ENSG00000012048	BRCA1	chr17	43044295	43170245	-3.03691	5.23795e-49
ENSG00000115761	NOL10	chr2	10570766	10689987	-2.26273	8.43428e-49
ENSG00000148120	C9orf3	chr9	94726701	95087218	1.51027	8.84679e-49
ENSG00000119685	TTLL5	chr14	75633625	75955078	1.77096	1.1237e-48
ENSG00000071564	TCF3	chr19	1609290	1652605	-1.27004	1.71751e-48
ENSG00000125686	MED1	chr17	39404285	39451286	-1.3863	1.84486e-48
ENSG00000119669	IRF2BPL	chr14	77024543	77028699	1.24766	1.91896e-48
ENSG00000070413	DGCR2	chr22	19036282	19122454	-1.62974	2.36731e-48
ENSG00000021355	SERPINB1	chr6	2832332	2842006	-1.43365	3.00361e-48
ENSG00000009335	UBE3C	chr7	157138913	157269372	-1.45667	5.70242e-48
ENSG00000134575	ACP2	chr11	47239302	47248906	-2.04611	9.08846e-48
ENSG00000120254	MTHFD1L	chr6	150865549	151101887	1.28141	1.17301e-47
ENSG00000117616	RSRP1	chr1	25242237	25338213	1.15932	1.22316e-47
ENSG00000161647	MPP3	chr17	43800799	43833170	-3.29319	1.25148e-47
ENSG00000165655	ZNF503	chr10	75397830	75401906	1.38211	1.45514e-47
ENSG00000070814	TCOF1	chr5	150357639	150400308	-1.14167	1.68776e-47
ENSG00000148606	POLR3A	chr10	77969251	78029545	-1.76809	1.74848e-47
ENSG00000204256	BRD2	chr6	32968660	32981505	1.0659	1.82033e-47
ENSG00000118260	CREB1	chr2	207529737	207603431	-2.52916	3.35481e-47
ENSG00000163918	RFC4	chr3	186789880	186807058	-1.99482	3.35481e-47
ENSG00000153094	BCL2L11	chr2	111119378	111168447	1.93194	3.86599e-47
ENSG00000162063	CCNF	chr16	2429394	2458854	-1.82812	6.18719e-47
ENSG00000198554	WDHD1	chr14	54938950	55027105	-2.41165	8.54756e-47
ENSG00000123552	USP45	chr6	99432379	99521728	1.97737	1.31054e-46
ENSG00000187720	THSD4	chr15	71096952	71783383	-1.34321	1.69778e-46
ENSG00000196208	GREB1	chr2	11482341	11642788	2.53834	1.80154e-46
ENSG00000113643	RARS	chr5	168486445	168519299	-1.28797	2.20524e-46
ENSG00000174238	PITPNA	chr17	1517718	1562816	-1.49444	2.44021e-46
ENSG00000196312	MFSD14C	chr9	96897917	97013708	1.64885	3.89844e-46
ENSG00000125871	MGME1	chr20	17968913	17991122	-2.24565	6.61947e-46
ENSG00000198929	NOS1AP	chr1	162069774	162370475	2.31491	6.77161e-46
ENSG00000249992	TMEM158	chr3	45224466	45226278	1.33631	6.81023e-46
ENSG00000196498	NCOR2	chr12	124324415	124567589	-2.16264	8.43441e-46
ENSG00000257923	CUX1	chr7	101815904	102283957	-1.57513	1.03181e-45
ENSG00000166135	HIF1AN	chr10	100529072	100559998	-1.42277	1.04958e-45
ENSG00000214049	UCA1	chr19	15828961	15836320	-2.43012	1.08645e-45
ENSG00000137267	TUBB2A	chr6	3153669	3157526	1.24767	1.27127e-45
ENSG00000105976	MET	chr7	116672390	116798386	-1.2761	2.35416e-45
ENSG00000189120	SP6	chr17	47844908	47855874	1.48053	4.2361e-45
ENSG00000137275	RIPK1	chr6	3063991	3115187	-1.93952	4.51258e-45
ENSG00000042088	TDP1	chr14	89954939	90044768	-3.56723	7.57793e-45
ENSG00000136444	RSAD1	chr17	50478800	50485975	1.26267	8.58158e-45
ENSG00000110328	GALNT18	chr11	11270876	11622005	-1.94678	9.73251e-45
ENSG00000087995	METTL2A	chr17	62423867	62450822	-1.9923	1.15565e-44
ENSG00000242485	MRPL20	chr1	1401908	1407313	-1.37441	1.48652e-44
ENSG00000130513	GDF15	chr19	18374731	18389176	1.87687	1.61841e-44
ENSG00000073008	PVR	chr19	44643798	44663583	-1.18645	1.99991e-44
ENSG00000135913	USP37	chr2	218450251	218568361	-2.6328	3.34751e-44
ENSG00000200087	SNORA73B	chr1	28508559	28508762	2.41061	3.34751e-44
ENSG00000187608	ISG15	chr1	1001138	1014541	1.12086	3.64771e-44
ENSG00000163872	YEATS2	chr3	183697818	183812625	-2.50465	3.74571e-44
ENSG00000128944	KNSTRN	chr15	40382721	40394246	-1.91811	5.51133e-44
ENSG00000126653	NSRP1	chr17	30115521	30186475	-1.58798	6.19781e-44
ENSG00000175854	SWI5	chr9	128275379	128288990	-2.4365	1.2098e-43
ENSG00000168461	RAB31	chr18	9708165	9862551	-1.53597	1.28954e-43
ENSG00000134690	CDCA8	chr1	37692418	37709719	-1.48902	1.67755e-43
ENSG00000198646	NCOA6	chr20	34689097	34825649	-1.92013	3.13099e-43
ENSG00000174442	ZWILCH	chr15	66504959	66550128	-1.71004	3.36178e-43
ENSG00000106366	SERPINE1	chr7	101127089	101139266	-1.66161	5.01224e-43
ENSG00000115839	RAB3GAP1	chr2	135052265	135176394	-1.9397	8.718e-43
ENSG00000105327	BBC3	chr19	47220822	47232766	1.73197	1.14393e-42
ENSG00000253293	HOXA10	chr7	27170591	27180261	1.52969	1.38093e-42
ENSG00000196663	TECPR2	chr14	102362963	102502481	-3.7863	2.16809e-42
ENSG00000167693	NXN	chr17	799313	979770	1.41534	2.32425e-42
ENSG00000103274	NUBP1	chr16	10743786	10769351	-2.29599	3.75599e-42
ENSG00000133216	EPHB2	chr1	22710839	22921500	-2.07534	4.19421e-42
ENSG00000165983	PTER	chr10	16436943	16513745	-2.68906	5.23821e-42
ENSG00000156675	RAB11FIP1	chr8	37858618	37899467	1.05148	6.26161e-42
ENSG00000105953	OGDH	chr7	44606572	44709066	-2.08104	1.52533e-41
ENSG00000197879	MYO1C	chr17	1464098	1492812	-1.70564	1.56718e-41
ENSG00000185453	C19orf68	chr19	48170692	48197620	-3.71078	1.72089e-41
ENSG00000185551	NR2F2	chr15	96325938	96340263	1.32848	1.93915e-41
ENSG00000149948	HMGA2	chr12	65824131	65966295	-1.3876	3.89154e-41
ENSG00000275066	SYNRG	chr17	37514797	37609496	-1.77967	4.75763e-41
ENSG00000082269	FAM135A	chr6	70412941	70561174	-2.55244	5.17089e-41
ENSG00000101003	GINS1	chr20	25407727	25452628	-3.25378	6.60356e-41
ENSG00000188938	FAM120AOS	chr9	93446494	93453592	-2.12016	8.5154e-41
ENSG00000274943	AC079684.1	chr12	42361267	42361703	3.52807	9.21698e-41
ENSG00000172262	ZNF131	chr5	43065176	43192021	-1.7449	9.52018e-41
ENSG00000116138	DNAJC16	chr1	15526813	15592379	-2.1143	1.00758e-40
ENSG00000033050	ABCF2	chr7	151207837	151227230	-1.46582	1.04503e-40
ENSG00000140691	ARMC5	chr16	31458080	31467166	1.28636	1.45797e-40
ENSG00000132466	ANKRD17	chr4	73073376	73258798	-1.26112	1.60768e-40
ENSG00000027847	B4GALT7	chr5	177600100	177610347	-1.60843	2.60321e-40
ENSG00000115306	SPTBN1	chr2	54456285	54671445	1.29052	3.85764e-40
ENSG00000130038	CRACR2A	chr12	3606633	3764819	-2.11385	4.45898e-40
ENSG00000187741	FANCA	chr16	89737549	89816657	1.3302	4.7482e-40
ENSG00000259959	AC107068.1	chr4	47840122	47844339	-3.30308	6.38139e-40
ENSG00000112584	FAM120B	chr6	170290703	170407065	-3.63623	6.43274e-40
ENSG00000114491	UMPS	chr3	124730366	124749273	-1.29786	8.10352e-40
ENSG00000087510	TFAP2C	chr20	56629302	56639283	1.76363	1.03263e-39
ENSG00000185722	ANKFY1	chr17	4163907	4263977	-1.31761	1.18992e-39
ENSG00000165650	PDZD8	chr10	117277274	117375467	1.05735	1.32251e-39
ENSG00000073969	NSF	chr17	46590669	46757464	-2.16076	5.2281e-39
ENSG00000130363	RSPH3	chr6	158972871	159000187	-1.80587	5.54047e-39
ENSG00000078018	MAP2	chr2	209424058	209734118	-1.61671	6.09654e-39
ENSG00000169519	METTL15	chr11	28108248	28527041	-2.61333	7.86651e-39
ENSG00000092439	TRPM7	chr15	50552473	50686815	-1.4874	8.6966e-39
ENSG00000134882	UBAC2	chr13	99200774	99386434	-1.71884	8.95942e-39
ENSG00000040531	CTNS	chr17	3636468	3661542	-3.72408	9.50919e-39
ENSG00000149474	KAT14	chr20	18138118	18188387	-2.591	1.4193e-38
ENSG00000164818	DNAAF5	chr7	726701	786475	-1.51755	1.42788e-38
ENSG00000196116	TDRD7	chr9	97411950	97496125	-3.85577	1.53113e-38
ENSG00000103888	CEMIP	chr15	80779343	80951776	-2.48275	1.65089e-38
ENSG00000150456	EEF1AKMT1	chr13	20728731	20773958	-1.86023	1.7584e-38
ENSG00000160613	PCSK7	chr11	117204337	117232525	-1.48473	1.97951e-38
ENSG00000129667	RHBDF2	chr17	76470891	76501790	-1.94743	2.28062e-38
ENSG00000188522	FAM83G	chr17	18968789	19004804	-1.75538	2.6699e-38
ENSG00000167470	MIDN	chr19	1248553	1259140	0.984904	2.80104e-38
ENSG00000123473	STIL	chr1	47250139	47314147	-1.77205	3.25708e-38
ENSG00000104611	SH2D4A	chr8	19313617	19396218	-1.66021	3.73466e-38
ENSG00000134077	THUMPD3	chr3	9362842	9386791	-1.4885	4.32602e-38
ENSG00000105053	VRK3	chr19	49976467	50025946	-2.93793	6.01343e-38
ENSG00000056097	ZFR	chr5	32354350	32444761	-1.23988	7.15897e-38
ENSG00000064932	SBNO2	chr19	1107636	1174283	-2.23907	7.15897e-38
ENSG00000157514	TSC22D3	chrX	107713221	107777342	1.36973	7.34757e-38
ENSG00000095787	WAC	chr10	28532493	28623112	-1.06488	7.62015e-38
ENSG00000109180	OCIAD1	chr4	48805212	48861817	-1.03772	8.47074e-38
ENSG00000136280	CCM2	chr7	44999475	45076469	-2.68935	9.29777e-38
ENSG00000140464	PML	chr15	73994673	74047812	2.03974	1.25341e-37
ENSG00000175745	NR2F1	chr5	93583337	93594615	1.60551	1.33603e-37
ENSG00000138760	SCARB2	chr4	76158733	76234536	1.39483	1.41377e-37
ENSG00000134057	CCNB1	chr5	69167010	69178245	-1.52256	2.43901e-37
ENSG00000196865	NHLRC2	chr10	113854661	113917194	-1.84038	3.28804e-37
ENSG00000058804	NDC1	chr1	53765460	53838860	-1.36007	3.36677e-37
ENSG00000123200	ZC3H13	chr13	45954465	46052759	-1.20071	4.89654e-37
ENSG00000152683	SLC30A6	chr2	32165841	32224379	-2.56737	5.29016e-37
ENSG00000152942	RAD17	chr5	69369293	69414801	-1.36934	5.50515e-37
ENSG00000145041	DCAF1	chr3	51395867	51500002	-1.6455	5.6609e-37
ENSG00000139651	ZNF740	chr12	53180700	53195141	-1.95832	5.9167e-37
ENSG00000127603	MACF1	chr1	39081316	39487177	-1.10052	6.64909e-37
ENSG00000090889	KIF4A	chrX	70290090	70420832	-2.29548	6.84798e-37
ENSG00000204120	GIGYF2	chr2	232697299	232860575	-1.03449	7.12077e-37
ENSG00000107290	SETX	chr9	132261356	132354985	-1.57172	7.84934e-37
ENSG00000116539	ASH1L	chr1	155335268	155562807	-1.28496	1.14068e-36
ENSG00000150051	MKX	chr10	27672875	27746060	-2.26127	1.23484e-36
ENSG00000121486	TRMT1L	chr1	185118098	185157072	-1.96678	1.24383e-36
ENSG00000149532	CPSF7	chr11	61402641	61430031	-1.43448	2.17996e-36
ENSG00000180098	TRNAU1AP	chr1	28553085	28578545	-2.61883	2.33539e-36
ENSG00000138162	TACC2	chr10	121989174	122254545	-2.33265	3.90944e-36
ENSG00000158161	EYA3	chr1	27970344	28088696	-1.65115	5.99771e-36
ENSG00000166897	ELFN2	chr22	37367960	37427470	-1.15399	6.22557e-36
ENSG00000175048	ZDHHC14	chr6	157381133	157678146	-2.16013	6.72299e-36
ENSG00000070718	AP3M2	chr8	42152946	42171673	-1.39733	6.88844e-36
ENSG00000118961	LDAH	chr2	20684014	20823130	-2.22202	7.33523e-36
ENSG00000124762	CDKN1A	chr6	36676460	36687339	1.23624	7.44032e-36
ENSG00000161813	LARP4	chr12	50392383	50480004	-1.36349	8.47589e-36
ENSG00000049883	PTCD2	chr5	72320367	72368395	-3.21206	1.49663e-35
ENSG00000078900	TP73	chr1	3652520	3736201	-4.39042	1.51811e-35
ENSG00000047579	DTNBP1	chr6	15522801	15663058	-1.61586	1.82641e-35
ENSG00000109079	TNFAIP1	chr17	28335602	28347009	-1.10346	1.82641e-35
ENSG00000137054	POLR1E	chr9	37485935	37503697	-1.75745	2.06313e-35
ENSG00000051341	POLQ	chr3	121431427	121546641	-2.28889	2.19585e-35
ENSG00000115970	THADA	chr2	43230836	43596046	-1.66165	3.40892e-35
ENSG00000138073	PREB	chr2	27130756	27134675	-1.35944	5.80945e-35
ENSG00000115942	ORC2	chr2	200908973	200963680	-1.82667	5.86778e-35
ENSG00000064313	TAF2	chr8	119730775	119832863	-1.9105	1.21231e-34
ENSG00000165304	MELK	chr9	36572862	36677683	-2.30436	1.45735e-34
ENSG00000189306	RRP7A	chr22	42509968	42519802	-1.42702	1.58279e-34
ENSG00000061936	SFSWAP	chr12	131711081	131799737	-1.38409	1.81501e-34
ENSG00000274422	AC245060.5	chr22	22283928	22287220	1.32694	1.98546e-34
ENSG00000113719	ERGIC1	chr5	172834275	172952685	-0.996335	1.98653e-34
ENSG00000118217	ATF6	chr1	161766294	161964070	-2.19629	2.35127e-34
ENSG00000130540	SULT4A1	chr22	43824509	43862503	1.3038	2.4076e-34
ENSG00000243646	IL10RB	chr21	33266358	33310187	-3.4622	2.62681e-34
ENSG00000007062	PROM1	chr4	15963076	16084378	-2.88478	3.16667e-34
ENSG00000167460	TPM4	chr19	16067021	16103005	-0.944653	3.29818e-34
ENSG00000151116	UEVLD	chr11	18529609	18588747	-2.49612	3.30526e-34
ENSG00000130921	C12orf65	chr12	123232916	123257959	-1.59061	3.49856e-34
ENSG00000089048	ESF1	chr20	13714322	13784886	-1.07675	3.91447e-34
ENSG00000143633	C1orf131	chr1	231223763	231241187	-1.63244	4.29703e-34
ENSG00000113272	THG1L	chr5	157731197	157741448	-1.23716	5.11019e-34
ENSG00000116984	MTR	chr1	236795281	236903981	-2.11269	5.88791e-34
ENSG00000189057	FAM111B	chr11	59107185	59127410	-2.89399	6.71358e-34
ENSG00000095397	WHRN	chr9	114402080	114505450	2.6305	7.04725e-34
ENSG00000197472	ZNF695	chr1	246945547	247008093	1.89258	7.37717e-34
ENSG00000167670	CHAF1A	chr19	4402662	4445018	-1.5357	1.05716e-33
ENSG00000152518	ZFP36L2	chr2	43222402	43226609	1.17327	1.16895e-33
ENSG00000163933	RFT1	chr3	53088483	53130462	-1.61496	1.3079e-33
ENSG00000272886	DCP1A	chr3	53283428	53347610	-2.4157	1.31689e-33
ENSG00000189223	PAX8-AS1	chr2	113211522	113276581	1.05631	1.4207e-33
ENSG00000205659	LIN52	chr14	74084796	74201235	-3.69391	1.4207e-33
ENSG00000133627	ACTR3B	chr7	152759749	152855378	-1.88179	1.51672e-33
ENSG00000279738	AL022311.1	chr22	37876148	37895563	2.02056	2.26857e-33
ENSG00000159086	PAXBP1	chr21	32733899	32771858	1.17131	3.01622e-33
ENSG00000056586	RC3H2	chr9	122844556	122905341	-1.23581	3.9558e-33
ENSG00000126883	NUP214	chr9	131125561	131234670	-1.75237	4.3229e-33
ENSG00000274428	U1	chr1	146409903	146410062	1.20232	4.80166e-33
ENSG00000021776	AQR	chr15	34851782	34969839	-1.57495	5.14267e-33
ENSG00000115738	ID2	chr2	8678845	8684453	1.35454	5.52748e-33
ENSG00000279095	AC243964.3	chr19	44664131	44666158	-2.62112	5.52748e-33
ENSG00000163995	ABLIM2	chr4	7965310	8158832	-4.04918	6.02454e-33
ENSG00000265241	RBM8A	chr1	145917714	145927678	-0.899532	7.07893e-33
ENSG00000143622	RIT1	chr1	155897808	155911404	-3.99752	7.1325e-33
ENSG00000105186	ANKRD27	chr19	32597007	32676597	-1.05209	7.39744e-33
ENSG00000204149	AGAP6	chr10	49982190	50010499	-3.80597	8.56491e-33
ENSG00000142002	DPP9	chr19	4675224	4724673	-1.67395	1.05408e-32
ENSG00000083444	PLOD1	chr1	11934205	11975538	-1.62346	1.06451e-32
ENSG00000135801	TAF5L	chr1	229593111	229626047	1.3243	1.2741e-32
ENSG00000113369	ARRDC3	chr5	91368724	91383359	2.46068	1.49282e-32
ENSG00000196526	AFAP1	chr4	7758714	7939926	1.9188	1.57892e-32
ENSG00000171848	RRM2	chr2	10120698	10131419	-1.1997	1.59843e-32
ENSG00000076685	NT5C2	chr10	103088017	103193306	-1.4645	1.60305e-32
ENSG00000204856	FAM216A	chr12	110468364	110490385	-1.47143	1.99715e-32
ENSG00000067369	TP53BP1	chr15	43403061	43510728	-1.38004	2.15194e-32
ENSG00000110400	NECTIN1	chr11	119623408	119729084	1.55873	2.27032e-32
ENSG00000106012	IQCE	chr7	2558972	2614734	-1.57448	2.35673e-32
ENSG00000197818	SLC9A8	chr20	49812713	49892242	-2.86595	2.41484e-32
ENSG00000119638	NEK9	chr14	75079353	75127344	-1.42441	2.97464e-32
ENSG00000176014	TUBB6	chr18	12307669	12344320	-1.02993	3.06143e-32
ENSG00000078687	TNRC6C	chr17	77959240	78108835	-1.56936	3.18526e-32
ENSG00000122786	CALD1	chr7	134744252	134970728	-1.08934	3.2977e-32
ENSG00000196141	SPATS2L	chr2	200305881	200482263	-1.21993	3.33205e-32
ENSG00000074590	NUAK1	chr12	106063340	106140033	1.59591	4.70355e-32
ENSG00000197712	FAM114A1	chr4	38867677	38945739	-2.0936	4.87807e-32
ENSG00000163104	SMARCAD1	chr4	94207611	94291292	-2.05092	5.20881e-32
ENSG00000226950	DANCR	chr4	52712404	52720351	1.1033	5.52959e-32
ENSG00000130338	TULP4	chr6	158232236	158511828	-1.59951	5.91139e-32
ENSG00000132424	PNISR	chr6	99398051	99425331	0.904911	6.14179e-32
ENSG00000111445	RFC5	chr12	118013588	118033130	-1.41687	6.31595e-32
ENSG00000112685	EXOC2	chr6	485133	693111	-1.74508	9.58313e-32
ENSG00000164574	GALNT10	chr5	154190730	154420984	-1.35997	1.04456e-31
ENSG00000196584	XRCC2	chr7	152644779	152676165	-2.45538	1.1887e-31
ENSG00000141968	VAV1	chr19	6772714	6857366	-2.90041	1.26126e-31
ENSG00000100395	L3MBTL2	chr22	41205205	41231271	-2.30653	1.42819e-31
ENSG00000183624	HMCES	chr3	129278828	129306186	-1.12063	1.47071e-31
ENSG00000164715	LMTK2	chr7	98106885	98209633	2.25205	1.79664e-31
ENSG00000182580	EPHB3	chr3	184561784	184582409	2.17267	2.00682e-31
ENSG00000112079	STK38	chr6	36493892	36547470	-1.71531	2.00746e-31
ENSG00000103319	EEF2K	chr16	22206282	22288732	-1.64356	2.03366e-31
ENSG00000270170	NCBP2-AS2	chr3	196942623	196943540	1.03376	2.20875e-31
ENSG00000075292	ZNF638	chr2	71276561	71435069	-1.19616	2.27288e-31
ENSG00000103528	SYT17	chr16	19167971	19268334	-2.90327	3.02855e-31
ENSG00000127364	TAS2R4	chr7	141778442	141780819	-3.5497	3.03476e-31
ENSG00000116406	EDEM3	chr1	184690231	184754913	-2.12318	3.04764e-31
ENSG00000163946	FAM208A	chr3	56620133	56683237	-2.42278	3.37318e-31
ENSG00000075223	SEMA3C	chr7	80742538	80922359	-2.97931	3.58766e-31
ENSG00000150990	DHX37	chr12	124946825	124989122	-1.48625	3.7699e-31
ENSG00000148843	PDCD11	chr10	103396648	103446292	-0.902025	3.90301e-31
ENSG00000136935	GOLGA1	chr9	124878357	124948492	-2.68038	4.04301e-31
ENSG00000172732	MUS81	chr11	65857126	65867653	-1.8215	4.05237e-31
ENSG00000279953	AC117503.4	chr12	123649068	123650485	4.28198	4.05467e-31
ENSG00000083307	GRHL2	chr8	101492432	101669726	-2.30832	4.79445e-31
ENSG00000112249	ASCC3	chr6	100508194	100881372	1.12898	4.9279e-31
ENSG00000167011	NAT16	chr7	101170493	101180276	2.63706	5.1865e-31
ENSG00000064607	SUGP2	chr19	18990888	19034023	-1.26024	5.27344e-31
ENSG00000151835	SACS	chr13	23328826	23411513	-1.38567	6.26063e-31
ENSG00000049759	NEDD4L	chr18	58044367	58401540	-1.12444	7.19394e-31
ENSG00000121289	CEP89	chr19	32875925	32971991	-1.95159	7.61676e-31
ENSG00000181924	COA4	chr11	73872667	73876988	-1.23226	7.76525e-31
ENSG00000147416	ATP6V1B2	chr8	20197367	20226819	0.960365	1.04979e-30
ENSG00000160294	MCM3AP	chr21	46235126	46286297	-1.08553	1.11071e-30
ENSG00000276390	AC004241.3	chr12	47699401	47699917	1.44457	1.2867e-30
ENSG00000221955	SLC12A8	chr3	125082636	125212864	-3.0099	1.29085e-30
ENSG00000138399	FASTKD1	chr2	169529749	169573875	-1.75714	1.30002e-30
ENSG00000018189	RUFY3	chr4	70704204	70807315	1.36537	2.64247e-30
ENSG00000052841	TTC17	chr11	43358932	43494933	-1.45169	2.64247e-30
ENSG00000101346	POFUT1	chr20	32207880	32238667	-1.82661	2.6855e-30
ENSG00000051009	FAM160A2	chr11	6211335	6234711	1.19478	2.86615e-30
ENSG00000007923	DNAJC11	chr1	6634168	6701924	-1.6914	2.95912e-30
ENSG00000152465	NMT2	chr10	15102584	15168693	1.11185	3.08189e-30
ENSG00000182307	C8orf33	chr8	145052378	145056030	-1.14795	3.14577e-30
ENSG00000113845	TIMMDC1	chr3	119498532	119525090	-1.08975	4.18025e-30
ENSG00000222041	CYTOR	chr2	87455368	87606805	1.14541	4.38692e-30
ENSG00000106771	TMEM245	chr9	109015152	109119945	-1.68052	4.52964e-30
ENSG00000181904	C5orf24	chr5	134845680	134859737	1.1967	6.55748e-30
ENSG00000075539	FRYL	chr4	48497361	48780322	-1.46516	8.31472e-30
ENSG00000078902	TOLLIP	chr11	1274371	1309654	1.00244	8.532e-30
ENSG00000177082	WDR73	chr15	84639281	84654343	-2.12776	8.59197e-30
ENSG00000136111	TBC1D4	chr13	75284665	75482114	-1.41214	8.9913e-30
ENSG00000077514	POLD3	chr11	74493851	74669117	-2.02781	9.31046e-30
ENSG00000091732	ZC3HC1	chr7	130018286	130051451	-1.54884	1.00909e-29
ENSG00000162769	FLVCR1	chr1	212858255	212899363	-1.51797	1.27748e-29
ENSG00000197579	TOPORS	chr9	32540544	32552553	1.10047	1.52917e-29
ENSG00000277545	AL356752.1	chr13	112811566	112812158	5.14256	1.54419e-29
ENSG00000173559	NABP1	chr2	191678068	191696659	-1.79151	2.02366e-29
ENSG00000074416	MGLL	chr3	127689062	127823250	-2.65112	2.26998e-29
ENSG00000105963	ADAP1	chr7	897901	955407	-2.08765	2.80644e-29
ENSG00000185024	BRF1	chr14	105209286	105315589	1.45904	2.8395e-29
ENSG00000155903	RASA2	chr3	141487047	141615342	-2.11537	3.04827e-29
ENSG00000075790	BCAP29	chr7	107579977	107629170	-1.67939	3.08855e-29
ENSG00000197498	RPF2	chr6	110982015	111028263	-1.00745	3.27121e-29
ENSG00000189180	ZNF33A	chr10	38010650	38065088	-1.39443	3.36565e-29
ENSG00000130164	LDLR	chr19	11089362	11133816	-1.23092	3.84576e-29
ENSG00000143093	STRIP1	chr1	110031577	110074641	1.03907	3.84576e-29
ENSG00000162923	WDR26	chr1	224385143	224437033	-1.69106	4.43096e-29
ENSG00000070159	PTPN3	chr9	109375466	109498313	-2.2068	4.89934e-29
ENSG00000197226	TBC1D9B	chr5	179862066	179907859	-1.44381	5.54756e-29
ENSG00000142230	SAE1	chr19	47113274	47210636	-0.970346	5.56524e-29
ENSG00000125351	UPF3B	chrX	119805311	119852998	-1.41562	6.52193e-29
ENSG00000147459	DOCK5	chr8	25184723	25418082	-1.78627	7.00625e-29
ENSG00000261488	AC128688.2	chr3	112133423	112135359	-4.11269	7.20953e-29
ENSG00000264812	AC132938.2	chr17	82400703	82401382	3.46932	7.57623e-29
ENSG00000066933	MYO9A	chr15	71822289	72118577	-1.71989	7.87374e-29
ENSG00000185298	CCDC137	chr17	81666364	81673904	-1.10611	7.90697e-29
ENSG00000275632	AL035461.2	chr20	6000418	6000941	-2.21238	9.0179e-29
ENSG00000153107	ANAPC1	chr2	111766271	111884690	-1.78313	1.04793e-28
ENSG00000009830	POMT2	chr14	77274956	77320884	1.11117	1.06973e-28
ENSG00000172943	PHF8	chrX	53936676	54048958	-1.66435	1.21131e-28
ENSG00000138688	KIAA1109	chr4	122152333	122362758	-1.26133	1.30622e-28
ENSG00000080839	RBL1	chr20	36996349	37095995	-2.40394	1.32908e-28
ENSG00000075643	MOCOS	chr18	36187519	36272157	-2.02041	1.46571e-28
ENSG00000170471	RALGAPB	chr20	38472816	38578861	-1.86086	1.53786e-28
ENSG00000101019	UQCC1	chr20	35302566	35412141	-1.98685	2.23138e-28
ENSG00000259305	ZHX1-C8orf76	chr8	123226189	123274284	2.9125	2.24304e-28
ENSG00000200959	SNORA74A	chr5	139278781	139278978	2.90799	2.24973e-28
ENSG00000135698	MPHOSPH6	chr16	82147798	82170226	-0.839319	2.38595e-28
ENSG00000138768	USO1	chr4	75724593	75814286	-1.30296	2.98801e-28
ENSG00000198887	SMC5	chr9	70258962	70354888	-1.40388	3.12382e-28
ENSG00000052749	RRP12	chr10	97356358	97426076	-1.4548	4.60395e-28
ENSG00000082213	C5orf22	chr5	31532266	31555058	-1.60885	4.73685e-28
ENSG00000127511	SIN3B	chr19	16829400	16880353	-1.33326	4.84468e-28
ENSG00000171617	ENC1	chr5	74627406	74641424	0.959783	5.15887e-28
ENSG00000008256	CYTH3	chr7	6161776	6272644	1.236	6.87503e-28
ENSG00000255198	SNHG9	chr16	1964959	1965509	1.1632	7.7226e-28
ENSG00000167767	KRT80	chr12	52168996	52192000	-1.86788	7.85117e-28
ENSG00000142185	TRPM2	chr21	44350163	44443081	-1.38742	8.12665e-28
ENSG00000164221	CCDC112	chr5	115267188	115296831	1.37311	9.09436e-28
ENSG00000139618	BRCA2	chr13	32315474	32400266	-2.45746	9.47434e-28
ENSG00000167595	PROSER3	chr19	35758143	35771028	-2.59842	1.01197e-27
ENSG00000262454	MIR193BHG	chr16	14301389	14331067	1.63444	1.31784e-27
ENSG00000159259	CHAF1B	chr21	36385378	36419015	-2.03158	1.39897e-27
ENSG00000171862	PTEN	chr10	87863113	87971930	1.2251	1.63544e-27
ENSG00000117543	DPH5	chr1	100989623	101026088	-1.95013	1.67232e-27
ENSG00000141219	C17orf80	chr17	73232233	73248947	-1.86085	1.67304e-27
ENSG00000185842	DNAH14	chr1	224896262	225399292	1.25877	1.75242e-27
ENSG00000124659	TBCC	chr6	42744481	42746096	1.09299	2.03131e-27
ENSG00000145012	LPP	chr3	188153284	188890671	-1.191	2.04238e-27
ENSG00000086712	TXLNG	chrX	16786427	16844519	-1.33248	2.0425e-27
ENSG00000023171	GRAMD1B	chr11	123358428	123627774	-2.74678	2.11783e-27
ENSG00000213923	CSNK1E	chr22	38290691	38318084	0.900528	2.14702e-27
ENSG00000171067	C11orf24	chr11	68261335	68272001	-1.08502	2.18321e-27
ENSG00000108848	LUC7L3	chr17	50719544	50756213	0.763489	2.247e-27
ENSG00000163125	RPRD2	chr1	150363091	150476566	1.25555	2.79838e-27
ENSG00000039560	RAI14	chr5	34656237	34832627	-0.990238	2.86093e-27
ENSG00000084112	SSH1	chr12	108778192	108857590	-1.29588	2.96353e-27
ENSG00000135480	KRT7	chr12	52232520	52252186	-1.55936	3.42868e-27
ENSG00000142686	C1orf216	chr1	35713875	35719472	1.38545	3.65506e-27
ENSG00000102780	DGKH	chr13	42040036	42256578	-1.93032	3.76261e-27
ENSG00000148291	SURF2	chr9	133356552	133361169	-1.45562	3.93106e-27
ENSG00000101310	SEC23B	chr20	18507493	18561415	-1.18613	4.1719e-27
ENSG00000212607	SNORA3B	chr11	8685439	8685569	2.71789	4.37368e-27
ENSG00000178999	AURKB	chr17	8204733	8210600	-1.05088	4.435e-27
ENSG00000100722	ZC3H14	chr14	88562909	88627596	-1.35558	6.70631e-27
ENSG00000177302	TOP3A	chr17	18271428	18315007	-1.89263	7.07011e-27
ENSG00000108587	GOSR1	chr17	30477362	30527592	-1.22075	7.31102e-27
ENSG00000073614	KDM5A	chr12	280129	389454	-1.25228	7.54767e-27
ENSG00000198000	NOL8	chr9	92297358	92325636	-1.28007	8.07113e-27
ENSG00000186868	MAPT	chr17	45894382	46028334	-1.55128	8.32415e-27
ENSG00000160563	MED27	chr9	131860107	132079908	-1.33379	9.22059e-27
ENSG00000221890	NPTXR	chr22	38818452	38843982	1.15033	9.24721e-27
ENSG00000135111	TBX3	chr12	114670254	114684164	1.50905	9.36345e-27
ENSG00000198464	ZNF480	chr19	52297177	52325922	-1.45215	9.4189e-27
ENSG00000169641	LUZP1	chr1	23084023	23177808	0.999232	1.20682e-26
ENSG00000109046	WSB1	chr17	27294076	27315926	1.06914	1.20843e-26
ENSG00000129250	KIF1C	chr17	4997948	5028401	-0.87269	1.24766e-26
ENSG00000204356	NELFE	chr6	31952087	31959110	-1.43514	1.52918e-26
ENSG00000118412	CASP8AP2	chr6	89829894	89874436	-1.70076	1.56385e-26
ENSG00000166436	TRIM66	chr11	8612037	8671866	-2.71617	1.71785e-26
ENSG00000101457	DNTTIP1	chr20	45791937	45811427	-1.67324	1.89992e-26
ENSG00000118873	RAB3GAP2	chr1	220148293	220272454	-1.37976	2.3218e-26
ENSG00000147874	HAUS6	chr9	19053143	19103119	-1.47755	2.61025e-26
ENSG00000138496	PARP9	chr3	122527924	122564577	-2.98338	3.07984e-26
ENSG00000137504	CREBZF	chr11	85659708	85682908	-1.09927	3.42236e-26
ENSG00000277443	MARCKS	chr6	113857362	113863471	1.16783	3.63244e-26
ENSG00000102910	LONP2	chr16	48244296	48363122	-1.58317	3.91286e-26
ENSG00000072110	ACTN1	chr14	68874143	68979440	-0.824606	3.94181e-26
ENSG00000226180	AC010536.1	chr16	87693537	87696147	-3.31243	4.4672e-26
ENSG00000279623	AL359697.1	chr10	21865335	21865921	3.63369	4.85873e-26
ENSG00000092020	PPP2R3C	chr14	35085467	35122517	-1.38888	5.16887e-26
ENSG00000171853	TRAPPC12	chr2	3379675	3485094	-2.46938	5.29241e-26
ENSG00000108821	COL1A1	chr17	50183289	50201632	2.07029	5.87274e-26
ENSG00000080603	SRCAP	chr16	30698209	30741409	1.93018	5.93748e-26
ENSG00000249550	LINC01234	chr12	113679459	113773683	-2.51226	6.01625e-26
ENSG00000272335	AC093297.3	chr5	44826076	44828592	-2.68901	6.05657e-26
ENSG00000163430	FSTL1	chr3	120392293	120451253	-1.92001	6.35864e-26
ENSG00000280143	AP000892.3	chr11	117204967	117210292	1.97395	6.88498e-26
ENSG00000214960	ISPD	chr7	16087527	16421322	-2.18885	7.37844e-26
ENSG00000066044	ELAVL1	chr19	7958579	8005659	-0.839801	7.55119e-26
ENSG00000185838	GNB1L	chr22	19783224	19854939	-2.45368	7.69473e-26
ENSG00000101911	PRPS2	chrX	12791355	12824222	-1.3122	8.49935e-26
ENSG00000146540	C7orf50	chr7	996986	1138260	-1.23161	8.77555e-26
ENSG00000188112	C6orf132	chr6	42101118	42142619	-1.07473	8.85884e-26
ENSG00000115904	SOS1	chr2	38981396	39124345	-1.56678	1.43258e-25
ENSG00000070961	ATP2B1	chr12	89588049	89709300	0.801781	1.48745e-25
ENSG00000129933	MAU2	chr19	19320681	19358755	-2.13739	1.48818e-25
ENSG00000130766	SESN2	chr1	28259527	28282491	1.17765	1.60706e-25
ENSG00000048740	CELF2	chr10	10798397	11336675	-1.74465	1.77837e-25
ENSG00000198668	CALM1	chr14	90396502	90408261	0.834094	1.94605e-25
ENSG00000156453	PCDH1	chr5	141853111	141879246	1.63181	1.96646e-25
ENSG00000141401	IMPA2	chr18	11981025	12030883	-1.84941	2.05824e-25
ENSG00000012174	MBTPS2	chrX	21839636	21885424	-2.56712	2.21755e-25
ENSG00000156970	BUB1B	chr15	40161023	40221136	-2.08777	2.21755e-25
ENSG00000166780	C16orf45	chr16	15434295	15625028	-2.04952	2.24494e-25
ENSG00000078124	ACER3	chr11	76860867	77026797	-1.84841	2.30776e-25
ENSG00000164543	STK17A	chr7	43582758	43626786	1.014	2.69459e-25
ENSG00000148358	GPR107	chr9	130053426	130140169	-1.17852	3.47415e-25
ENSG00000101126	ADNP	chr20	50888919	50931240	0.932968	3.77797e-25
ENSG00000170445	HARS	chr5	140673173	140692024	-1.49408	3.90965e-25
ENSG00000182473	EXOC7	chr17	76081017	76121576	-1.08434	4.03909e-25
ENSG00000181396	OGFOD3	chr17	82389223	82418637	-1.10081	4.06692e-25
ENSG00000214753	HNRNPUL2	chr11	62712630	62727349	1.021	4.43294e-25
ENSG00000183530	PRR14L	chr22	31676256	31750140	-1.33598	4.66111e-25
ENSG00000165355	FBXO33	chr14	39397669	39432500	1.46544	6.07327e-25
ENSG00000274523	RCC1L	chr7	75027122	75074228	-1.26535	6.96405e-25
ENSG00000197943	PLCG2	chr16	81739097	81962693	-1.94846	7.21076e-25
ENSG00000151718	WWC2	chr4	183099293	183320777	-1.32972	9.07075e-25
ENSG00000140950	TLDC1	chr16	84476421	84554033	-1.88613	1.10315e-24
ENSG00000153048	CARHSP1	chr16	8852942	8869012	1.16833	1.16244e-24
ENSG00000119203	CPSF3	chr2	9423568	9473101	-1.49254	1.21271e-24
ENSG00000168209	DDIT4	chr10	72273920	72276036	1.35673	1.22331e-24
ENSG00000138031	ADCY3	chr2	24819169	24919839	-1.53171	1.24746e-24
ENSG00000092470	WDR76	chr15	43826963	43868419	-1.58473	1.27091e-24
ENSG00000132359	RAP1GAP2	chr17	2755705	3037739	-1.77145	1.34012e-24
ENSG00000083223	ZCCHC6	chr9	86287733	86354454	-1.77536	1.37859e-24
ENSG00000231721	LINC-PINT	chr7	130941760	131110176	2.3131	1.46321e-24
ENSG00000198265	HELZ	chr17	67070438	67245989	-1.48938	1.48862e-24
ENSG00000118900	UBN1	chr16	4846665	4882360	0.778569	1.52911e-24
ENSG00000172927	MYEOV	chr11	69294138	69367726	1.14516	1.64919e-24
ENSG00000130675	MNX1	chr7	156994051	157010651	1.26716	1.73093e-24
ENSG00000262814	MRPL12	chr17	81703357	81707526	-1.16059	1.75231e-24
ENSG00000141582	CBX4	chr17	79833156	79839429	1.26448	2.18167e-24
ENSG00000167513	CDT1	chr16	88803213	88809258	-1.08097	2.32065e-24
ENSG00000163132	MSX1	chr4	4859666	4863936	0.899971	2.41208e-24
ENSG00000125772	GPCPD1	chr20	5544404	5611026	1.05936	2.4902e-24
ENSG00000109103	UNC119	chr17	28546707	28552668	1.07051	2.51563e-24
ENSG00000166557	TMED3	chr15	79311062	79427432	0.846841	2.56008e-24
ENSG00000140598	EFL1	chr15	82130230	82262763	-2.77078	2.59528e-24
ENSG00000266402	SNHG25	chr17	64145970	64146476	1.084	2.67673e-24
ENSG00000213246	SUPT4H1	chr17	58345175	58353093	-0.865095	2.71301e-24
ENSG00000146247	PHIP	chr6	78935867	79078236	-1.12485	2.84363e-24
ENSG00000275700	AATF	chr17	36948875	37056871	-1.10491	3.21999e-24
ENSG00000173530	TNFRSF10D	chr8	23135588	23164030	1.0831	3.34725e-24
ENSG00000077782	FGFR1	chr8	38411138	38468834	0.955534	4.08785e-24
ENSG00000099331	MYO9B	chr19	17075781	17214537	-1.7445	4.39174e-24
ENSG00000101384	JAG1	chr20	10637684	10674107	1.00557	4.3937e-24
ENSG00000173821	RNF213	chr17	80260866	80398786	-1.58666	4.3937e-24
ENSG00000188786	MTF1	chr1	37809567	37859620	-1.31324	4.86423e-24
ENSG00000198793	MTOR	chr1	11106535	11262507	-1.61324	4.97227e-24
ENSG00000143612	C1orf43	chr1	154206706	154220637	-0.855757	5.01959e-24
ENSG00000141905	NFIC	chr19	3314403	3469217	-1.12239	5.41264e-24
ENSG00000201302	SNORA65	chr9	127448501	127448630	2.54556	6.09155e-24
ENSG00000155846	PPARGC1B	chr5	149730298	149855022	1.59752	6.09953e-24
ENSG00000110931	CAMKK2	chr12	121237691	121298308	-1.3277	7.92687e-24
ENSG00000138434	SSFA2	chr2	181891833	181930738	-0.869202	8.07747e-24
ENSG00000081692	JMJD4	chr1	227730425	227735411	-2.04934	9.70401e-24
ENSG00000120875	DUSP4	chr8	29333064	29350668	0.845724	9.84296e-24
ENSG00000136936	XPA	chr9	97674909	97697357	1.11364	1.04208e-23
ENSG00000164850	GPER1	chr7	1082208	1093815	3.33583	1.04208e-23
ENSG00000108528	SLC25A11	chr17	4937130	4940251	-1.36669	1.07308e-23
ENSG00000272086	AC025181.2	chr5	32174471	32175272	1.74026	1.07308e-23
ENSG00000088035	ALG6	chr1	63367590	63438562	-2.5132	1.1584e-23
ENSG00000188483	IER5L	chr9	129175552	129178262	1.41289	1.18146e-23
ENSG00000229587	AL158825.2	chr9	75009828	75016036	2.61322	1.19807e-23
ENSG00000130779	CLIP1	chr12	122271432	122422632	-1.05122	1.2435e-23
ENSG00000125885	MCM8	chr20	5950652	5998977	-1.74299	1.27567e-23
ENSG00000225921	NOL7	chr6	13615327	13632739	-0.94376	1.28246e-23
ENSG00000186187	ZNRF1	chr16	74999030	75110994	1.20377	1.35194e-23
ENSG00000105849	TWISTNB	chr7	19695462	19709087	0.849422	1.64677e-23
ENSG00000270059	AC121493.1	chr3	65359268	65359717	3.92441	1.64677e-23
ENSG00000135976	ANKRD36	chr2	97113496	97264521	-1.86186	1.71377e-23
ENSG00000115652	UXS1	chr2	106093303	106194339	0.855801	1.84875e-23
ENSG00000196781	TLE1	chr9	81583683	81689305	1.03996	1.99482e-23
ENSG00000105171	POP4	chr19	29604017	29617237	-1.45324	2.10154e-23
ENSG00000070366	SMG6	chr17	2059839	2303771	-1.46004	2.2446e-23
ENSG00000121057	AKAP1	chr17	57085092	57121349	0.881347	2.28391e-23
ENSG00000163507	KIAA1524	chr3	108549869	108589644	-1.62689	2.34898e-23
ENSG00000143878	RHOB	chr2	20447074	20449445	0.931698	2.43751e-23
ENSG00000071575	TRIB2	chr2	12716889	12742734	1.31673	2.48985e-23
ENSG00000258890	CEP95	chr17	64506588	64542461	-1.24618	2.72419e-23
ENSG00000077152	UBE2T	chr1	202331657	202341980	-1.36794	2.92894e-23
ENSG00000182446	NPLOC4	chr17	81556887	81648465	-1.11936	3.02177e-23
ENSG00000168502	MTCL1	chr18	8705661	8832778	-1.8525	3.03635e-23
ENSG00000243667	WDR92	chr2	68122936	68157560	-2.16008	3.47956e-23
ENSG00000203727	SAMD5	chr6	147508927	147737547	1.88401	3.771e-23
ENSG00000280042	AC022336.3	chr3	124791119	124793104	4.79482	3.95824e-23
ENSG00000129038	LOXL1	chr15	73925989	73952137	1.08439	5.04965e-23
ENSG00000152767	FARP1	chr13	98142562	98455176	0.976429	5.21995e-23
ENSG00000113649	TCERG1	chr5	146447311	146511961	-0.861145	5.70684e-23
ENSG00000101773	RBBP8	chr18	22798261	23026488	-1.07321	6.29229e-23
ENSG00000160917	CPSF4	chr7	99438922	99457371	-1.12271	7.2527e-23
ENSG00000278570	NR2E3	chr15	71792638	71818259	-3.19389	7.50185e-23
ENSG00000121766	ZCCHC17	chr1	31296982	31364953	-1.396	8.04409e-23
ENSG00000176953	NFATC2IP	chr16	28950807	28967097	-1.15494	8.26087e-23
ENSG00000125485	DDX31	chr9	132592997	132670401	-1.57529	8.47934e-23
ENSG00000104205	SGK3	chr8	66712418	66862022	-2.7312	8.8565e-23
ENSG00000162695	SLC30A7	chr1	100896076	100981753	-2.27677	8.98797e-23
ENSG00000132323	ILKAP	chr2	238170401	238203729	-0.844819	1.00491e-22
ENSG00000131323	TRAF3	chr14	102777476	102911500	-0.950384	1.04148e-22
ENSG00000176845	METRNL	chr17	83079691	83095119	0.904641	1.12519e-22
ENSG00000140650	PMM2	chr16	8788823	8849331	-1.15816	1.21976e-22
ENSG00000129197	RPAIN	chr17	5419641	5432876	-0.86328	1.25292e-22
ENSG00000187051	RPS19BP1	chr22	39529093	39532855	-0.996027	1.3336e-22
ENSG00000148841	ITPRIP	chr10	104309698	104338404	1.0878	1.3423e-22
ENSG00000146242	TPBG	chr6	82363206	82370828	1.40427	1.36132e-22
ENSG00000169967	MAP3K2	chr2	127298730	127388465	0.940308	1.45631e-22
ENSG00000141027	NCOR1	chr17	16029157	16218185	0.987583	1.47436e-22
ENSG00000120549	KIAA1217	chr10	23694746	24547848	-3.6162	1.51081e-22
ENSG00000181722	ZBTB20	chr3	114314501	115147271	-1.12809	1.51081e-22
ENSG00000103932	RPAP1	chr15	41517176	41544269	-2.06806	1.90485e-22
ENSG00000185621	LMLN	chr3	197960200	198043720	-2.59216	1.96254e-22
ENSG00000186017	ZNF566	chr19	36445119	36489902	-1.8959	2.03428e-22
ENSG00000166169	POLL	chr10	101578882	101588270	-1.88822	2.10224e-22
ENSG00000066455	GOLGA5	chr14	92794231	92839963	-1.94326	2.10472e-22
ENSG00000061337	LZTS1	chr8	20246165	20303963	1.82368	2.3018e-22
ENSG00000080815	PSEN1	chr14	73136418	73223691	-1.72324	2.53203e-22
ENSG00000006327	TNFRSF12A	chr16	3018445	3022383	-0.991076	2.71268e-22
ENSG00000140105	WARS	chr14	100333788	100376805	-1.33992	2.7507e-22
ENSG00000104369	JPH1	chr8	74234700	74321328	-1.71372	2.93677e-22
ENSG00000110768	GTF2H1	chr11	18322295	18367044	-1.43588	3.55946e-22
ENSG00000038532	CLEC16A	chr16	10944488	11182189	-1.92395	3.59585e-22
ENSG00000167191	GPRC5B	chr16	19856691	19886167	1.59217	3.73743e-22
ENSG00000186665	C17orf58	chr17	67991101	67996431	1.05441	3.88143e-22
ENSG00000279766	AC067931.1	chr8	140572142	140572812	3.88923	4.1189e-22
ENSG00000182979	MTA1	chr14	105419820	105470729	-0.757371	4.37383e-22
ENSG00000119977	TCTN3	chr10	95663396	95694143	-1.47878	4.47718e-22
ENSG00000137802	MAPKBP1	chr15	41774434	41827855	1.44203	5.05602e-22
ENSG00000107758	PPP3CB	chr10	73436428	73496024	-1.49454	5.83431e-22
ENSG00000116741	RGS2	chr1	192809039	192812283	1.56993	6.11597e-22
ENSG00000140443	IGF1R	chr15	98648971	98964530	1.24765	6.7874e-22
ENSG00000011295	TTC19	chr17	15999380	16045015	0.76981	6.87521e-22
ENSG00000125877	ITPA	chr20	3208868	3223870	-0.865	7.50118e-22
ENSG00000197461	PDGFA	chr7	497258	520296	0.853648	7.57958e-22
ENSG00000155744	FAM126B	chr2	200973718	201071671	-1.46625	7.62707e-22
ENSG00000103196	CRISPLD2	chr16	84819984	84920768	-1.75305	7.91775e-22
ENSG00000115568	ZNF142	chr2	218637916	218659655	-1.65121	8.01864e-22
ENSG00000141574	SECTM1	chr17	82321024	82334074	-2.95791	8.6941e-22
ENSG00000157823	AP3S2	chr15	89830599	89894638	-1.72229	8.90913e-22
ENSG00000160209	PDXK	chr21	43719094	43762307	-0.811765	9.25438e-22
ENSG00000115194	SLC30A3	chr2	27253684	27275817	0.888043	9.4141e-22
ENSG00000163719	MTMR14	chr3	9649433	9702393	-1.56223	9.63556e-22
ENSG00000112773	FAM46A	chr6	81491439	81752774	1.28058	9.7308e-22
ENSG00000147274	RBMX	chrX	136848004	136880764	-0.92089	1.01133e-21
ENSG00000187147	RNF220	chr1	44405194	44651724	-0.798119	1.07119e-21
ENSG00000071242	RPS6KA2	chr6	166409364	166906451	-2.39847	1.0935e-21
ENSG00000167747	C19orf48	chr19	50797704	50804929	-1.2718	1.10478e-21
ENSG00000122257	RBBP6	chr16	24537693	24572863	-0.86885	1.14787e-21
ENSG00000077684	JADE1	chr4	128809623	128875224	1.67286	1.16568e-21
ENSG00000174099	MSRB3	chr12	65278643	65488244	-1.66137	1.1762e-21
ENSG00000121542	SEC22A	chr3	123201927	123274130	-2.90365	1.25072e-21
ENSG00000065029	ZNF76	chr6	35258909	35295985	-1.2941	1.30052e-21
ENSG00000128585	MKLN1	chr7	131110096	131496636	-1.25966	1.30871e-21
ENSG00000103671	TRIP4	chr15	64387748	64455303	-1.75212	1.34127e-21
ENSG00000140525	FANCI	chr15	89243949	89317261	-1.14541	1.5201e-21
ENSG00000058085	LAMC2	chr1	183186238	183244900	-1.24104	1.53631e-21
ENSG00000135912	TTLL4	chr2	218710845	218755416	0.891794	1.67376e-21
ENSG00000174579	MSL2	chr3	136148922	136197241	0.808451	1.68592e-21
ENSG00000067955	CBFB	chr16	67029116	67101058	-1.02315	1.81616e-21
ENSG00000127946	HIP1	chr7	75533300	75738962	-2.15141	1.8353e-21
ENSG00000133422	MORC2	chr22	30925130	30968298	-1.9247	1.8392e-21
ENSG00000107371	EXOSC3	chr9	37766978	37801437	-1.08388	2.14715e-21
ENSG00000130544	ZNF557	chr19	7069444	7087968	-1.44851	2.25274e-21
ENSG00000113645	WWC1	chr5	168291651	168472303	-0.889519	2.25374e-21
ENSG00000126822	PLEKHG3	chr14	64704102	64750247	0.785439	2.5509e-21
ENSG00000085999	RAD54L	chr1	46247688	46278473	-2.10581	2.63812e-21
ENSG00000154217	PITPNC1	chr17	67377281	67697261	-2.11684	2.72442e-21
ENSG00000078399	HOXA9	chr7	27162435	27175180	1.20321	2.75661e-21
ENSG00000124789	NUP153	chr6	17615035	17706834	-1.04738	2.90101e-21
ENSG00000109089	CDR2L	chr17	74987632	75005800	0.770179	3.16451e-21
ENSG00000072952	MRVI1	chr11	10573091	10693988	-2.24866	3.1836e-21
ENSG00000118894	EEF2KMT	chr16	5084304	5097808	-1.39464	3.52652e-21
ENSG00000213079	SCAF8	chr6	154733325	154834244	1.08	3.53672e-21
ENSG00000013503	POLR3B	chr12	106357658	106510198	-1.58447	3.789e-21
ENSG00000239306	RBM14	chr11	66616582	66627347	0.950929	3.92026e-21
ENSG00000176749	CDK5R1	chr17	32486619	32491256	0.799955	3.9626e-21
ENSG00000165525	NEMF	chr14	49782083	49853203	-0.873762	3.9746e-21
ENSG00000159842	ABR	chr17	1003518	1229021	-1.78801	4.00835e-21
ENSG00000110713	NUP98	chr11	3671083	3797792	0.979039	4.68075e-21
ENSG00000160191	PDE9A	chr21	42653636	42775509	-1.70375	4.79876e-21
ENSG00000126070	AGO3	chr1	35930718	36072500	-1.26828	5.12188e-21
ENSG00000117868	ESYT2	chr7	158730995	158830253	-1.0026	5.3884e-21
ENSG00000124588	NQO2	chr6	2987987	3028869	-1.37485	5.4466e-21
ENSG00000163389	POGLUT1	chr3	119468938	119494708	-1.7015	5.57392e-21
ENSG00000120948	TARDBP	chr1	11012344	11026420	-0.779309	5.61943e-21
ENSG00000140470	ADAMTS17	chr15	99971589	100342005	2.2081	5.83942e-21
ENSG00000157557	ETS2	chr21	38805307	38824955	0.77872	6.08875e-21
ENSG00000170689	HOXB9	chr17	48621159	48626356	1.41517	6.32261e-21
ENSG00000167114	SLC27A4	chr9	128340646	128361470	-1.79068	6.66304e-21
ENSG00000111321	LTBR	chr12	6375045	6391571	-1.23773	7.44454e-21
ENSG00000135679	MDM2	chr12	68808176	68850686	-0.923799	8.0155e-21
ENSG00000183814	LIN9	chr1	226231149	226309869	-2.87188	8.25598e-21
ENSG00000196455	PIK3R4	chr3	130678935	130746829	-2.26157	8.3773e-21
ENSG00000115866	DARS	chr2	135906677	135986100	-0.877491	8.71496e-21
ENSG00000197406	DIO3	chr14	101561351	101563452	1.8163	8.87768e-21
ENSG00000100304	TTLL12	chr22	43166622	43187133	-0.883044	9.1099e-21
ENSG00000163171	CDC42EP3	chr2	37641882	37738468	0.995601	9.82468e-21
ENSG00000076641	PAG1	chr8	80967810	81112068	2.08992	1.02557e-20
ENSG00000131746	TNS4	chr17	40475828	40501597	-2.83294	1.02557e-20
ENSG00000105011	ASF1B	chr19	14119509	14136956	-1.05956	1.06035e-20
ENSG00000171368	TPPP	chr5	659862	693395	1.66447	1.15964e-20
ENSG00000090975	PITPNM2	chr12	122983480	123150015	1.56742	1.17375e-20
ENSG00000114686	MRPL3	chr3	131462212	131502983	-0.841928	1.29257e-20
ENSG00000136002	ARHGEF4	chr2	130836916	131047263	-2.18296	1.30199e-20
ENSG00000112977	DAP	chr5	10679230	10761272	-0.923069	1.34301e-20
ENSG00000157895	C12orf43	chr12	121000486	121016502	-1.55219	1.41184e-20
ENSG00000134452	FBXO18	chr10	5890203	5937594	-1.38927	1.45542e-20
ENSG00000180914	OXTR	chr3	8750408	8769628	-3.56055	1.47744e-20
ENSG00000136827	TOR1A	chr9	129812944	129824134	-1.52683	1.53527e-20
ENSG00000138182	KIF20B	chr10	89701610	89774939	-1.12963	1.64936e-20
ENSG00000043355	ZIC2	chr13	99981772	99986773	1.19891	1.67103e-20
ENSG00000143458	GABPB2	chr1	151070578	151125542	-2.5515	1.67103e-20
ENSG00000204576	PRR3	chr6	30556886	30563723	-1.29164	1.69189e-20
ENSG00000132613	MTSS1L	chr16	70661204	70686066	1.43245	1.90946e-20
ENSG00000169715	MT1E	chr16	56625475	56627112	0.687507	1.93398e-20
ENSG00000138698	RAP1GDS1	chr4	98261384	98443861	-1.54956	2.08841e-20
ENSG00000176058	TPRN	chr9	137191617	137204193	1.15304	2.11106e-20
ENSG00000119616	FCF1	chr14	74713144	74738620	-0.932646	2.27042e-20
ENSG00000086827	ZW10	chr11	113733187	113773811	-1.18629	2.30053e-20
ENSG00000140941	MAP1LC3B	chr16	87383995	87404779	1.06681	2.30053e-20
ENSG00000141570	CBX8	chr17	79792132	79801683	1.02404	2.36418e-20
ENSG00000113048	MRPS27	chr5	72219409	72320646	-0.772995	2.51356e-20
ENSG00000139278	GLIPR1	chr12	75480680	75503853	-2.24601	3.04245e-20
ENSG00000153015	CWC27	chr5	64768930	65018763	-1.30296	3.12793e-20
ENSG00000120697	ALG5	chr13	36949775	37000261	-1.07254	3.18107e-20
ENSG00000125454	SLC25A19	chr17	75272981	75289510	-1.61914	3.30265e-20
ENSG00000047932	GOPC	chr6	117560269	117602542	-0.891862	3.35756e-20
ENSG00000136152	COG3	chr13	45464898	45536630	1.32933	3.41963e-20
ENSG00000106638	TBL2	chr7	73568932	73578791	-1.42802	3.46066e-20
ENSG00000257103	LSM14A	chr19	34172504	34229515	-0.86965	3.53845e-20
ENSG00000007047	MARK4	chr19	45079288	45305283	-1.76967	3.57434e-20
ENSG00000185090	MANEAL	chr1	37793802	37801137	-1.29128	3.83003e-20
ENSG00000178802	MPI	chr15	74890005	74902219	-2.03886	3.89785e-20
ENSG00000170677	SOCS6	chr18	70288901	70330200	0.968878	3.92567e-20
ENSG00000131188	PRR7	chr5	177446445	177456286	1.24828	3.96041e-20
ENSG00000162714	ZNF496	chr1	247297412	247331846	-1.55572	4.15701e-20
ENSG00000114857	NKTR	chr3	42600614	42648741	0.794838	4.27713e-20
ENSG00000146918	NCAPG2	chr7	158631311	158704829	-1.19108	4.29775e-20
ENSG00000178074	C2orf69	chr2	199911256	199955935	1.09606	4.2983e-20
ENSG00000101191	DIDO1	chr20	62877738	62937952	1.03975	4.47578e-20
ENSG00000108592	FTSJ3	chr17	63819433	63830012	-1.05694	4.67424e-20
ENSG00000103966	EHD4	chr15	41895939	41972578	-1.40716	4.8026e-20
ENSG00000165572	KBTBD6	chr13	41127569	41132746	0.930502	5.07974e-20
ENSG00000125459	MSTO1	chr1	155610205	155614967	-1.22259	5.09679e-20
ENSG00000233589	AL138789.1	chr1	68479129	68483539	-2.75633	5.74617e-20
ENSG00000156463	SH3RF2	chr5	145936579	146081791	-1.30205	6.33673e-20
ENSG00000185924	RTN4RL1	chr17	1934677	2025345	1.78601	6.33673e-20
ENSG00000269973	AC010969.2	chr2	9936360	9939590	-3.95862	6.51093e-20
ENSG00000188315	C3orf62	chr3	49268602	49277909	-2.17743	7.32204e-20
ENSG00000102898	NUTF2	chr16	67846732	67872567	0.708697	7.33591e-20
ENSG00000104218	CSPP1	chr8	67062426	67196263	-0.911657	7.70794e-20
ENSG00000124802	EEF1E1	chr6	8073360	8102578	-1.16271	7.98047e-20
ENSG00000184207	PGP	chr16	2211997	2214807	-1.16712	8.16652e-20
ENSG00000125618	PAX8	chr2	113215997	113278950	-2.70508	8.2913e-20
ENSG00000166986	MARS	chr12	57475445	57517569	-0.902007	8.38657e-20
ENSG00000008869	HEATR5B	chr2	36968383	37084342	-2.59701	8.48461e-20
ENSG00000125398	SOX9	chr17	72121020	72126420	0.963416	8.65124e-20
ENSG00000011143	MKS1	chr17	58205437	58219605	-1.67394	8.80823e-20
ENSG00000244045	TMEM199	chr17	28357581	28363683	-1.1506	9.13063e-20
ENSG00000001631	KRIT1	chr7	92198969	92246166	-1.68668	9.25005e-20
ENSG00000171421	MRPL36	chr5	1798386	1801366	-1.15111	9.25005e-20
ENSG00000181649	PHLDA2	chr11	2928273	2929455	0.664878	9.25005e-20
ENSG00000074603	DPP8	chr15	65442463	65517704	-1.40386	9.84536e-20
ENSG00000102390	PBDC1	chrX	76172936	76178204	0.727374	1.08443e-19
ENSG00000157617	C2CD2	chr21	41885112	41953890	-1.16147	1.15587e-19
ENSG00000108424	KPNB1	chr17	47649476	47685505	-0.663027	1.16647e-19
ENSG00000090776	EFNB1	chrX	68828997	68842147	1.01833	1.17882e-19
ENSG00000142599	RERE	chr1	8352397	8817643	0.850449	1.19654e-19
ENSG00000140853	NLRC5	chr16	56989485	57083531	-2.38053	1.20437e-19
ENSG00000091157	WDR7	chr18	56651343	57036606	-3.32134	1.20468e-19
ENSG00000137074	APTX	chr9	32972606	33025168	-0.907203	1.20725e-19
ENSG00000204946	ZNF783	chr7	149262171	149297302	1.62014	1.30577e-19
ENSG00000181751	C5orf30	chr5	103258702	103278660	1.15514	1.33241e-19
ENSG00000148296	SURF6	chr9	133328774	133336398	-0.773507	1.35364e-19
ENSG00000117153	KLHL12	chr1	202891100	202928636	-1.04722	1.38534e-19
ENSG00000063322	MED29	chr19	39391303	39400637	-1.31132	1.41262e-19
ENSG00000157259	GATAD1	chr7	92447453	92458836	-1.22245	1.41884e-19
ENSG00000113194	FAF2	chr5	176447628	176510074	-1.16029	1.42727e-19
ENSG00000172172	MRPL13	chr8	120380761	120445402	-0.904809	1.42727e-19
ENSG00000158158	CNNM4	chr2	96760902	96811891	1.40661	1.43384e-19
ENSG00000106477	CEP41	chr7	130393771	130442433	-1.63809	1.5188e-19
ENSG00000143457	GOLPH3L	chr1	150646225	150697144	-2.52246	1.57485e-19
ENSG00000176783	RUFY1	chr5	179550558	179610026	-1.45049	1.58405e-19
ENSG00000099875	MKNK2	chr19	2037465	2051244	1.1169	1.66733e-19
ENSG00000165434	PGM2L1	chr11	74330318	74398473	1.19103	1.67804e-19
ENSG00000140632	GLYR1	chr16	4803203	4847342	-1.22544	1.70977e-19
ENSG00000167615	LENG8	chr19	54448887	54462037	1.28181	1.72003e-19
ENSG00000054611	TBC1D22A	chr22	46762617	47175699	-1.91738	1.73823e-19
ENSG00000023041	ZDHHC6	chr10	112424428	112446917	-1.13297	1.8501e-19
ENSG00000162783	IER5	chr1	181088712	181092899	0.661464	2.01469e-19
ENSG00000108651	UTP6	chr17	31860899	31901765	-1.21433	2.14832e-19
ENSG00000094916	CBX5	chr12	54230940	54280133	-0.835387	2.16331e-19
ENSG00000164442	CITED2	chr6	139371807	139374620	1.59716	2.22219e-19
ENSG00000168944	CEP120	chr5	123344885	123423592	-1.66427	2.39998e-19
ENSG00000120616	EPC1	chr10	32267751	32378798	0.892548	2.41309e-19
ENSG00000138311	ZNF365	chr10	62374192	62672011	2.11582	2.99349e-19
ENSG00000104714	ERICH1	chr8	614746	738106	-1.24888	3.0874e-19
ENSG00000164087	POC1A	chr3	52075253	52154690	-2.12758	3.26624e-19
ENSG00000165338	HECTD2	chr10	91409280	91514829	2.46052	3.72146e-19
ENSG00000165556	CDX2	chr13	27962137	27971139	0.879918	3.91211e-19
ENSG00000171469	ZNF561	chr19	9604680	9621399	-1.56507	4.04455e-19
ENSG00000174501	ANKRD36C	chr2	95836919	95991831	-1.43847	4.68508e-19
ENSG00000116685	KIAA2013	chr1	11919591	11926428	0.659677	4.93168e-19
ENSG00000115977	AAK1	chr2	69457997	69674349	-1.09962	4.93228e-19
ENSG00000008130	NADK	chr1	1751232	1780457	1.72179	5.43291e-19
ENSG00000171792	RHNO1	chr12	2876258	2889523	-1.49019	5.78626e-19
ENSG00000124942	AHNAK	chr11	62433542	62556235	0.866309	5.97789e-19
ENSG00000127152	BCL11B	chr14	99169287	99271524	2.07256	6.29563e-19
ENSG00000126001	CEP250	chr20	35455164	35519280	1.39207	6.37366e-19
ENSG00000143553	SNAPIN	chr1	153658654	153661830	-0.968328	6.5248e-19
ENSG00000103021	CCDC113	chr16	58231157	58283836	-1.83869	6.75474e-19
ENSG00000184708	EIF4ENIF1	chr22	31436977	31496108	-1.20046	6.92714e-19
ENSG00000160789	LMNA	chr1	156082573	156140089	0.687454	6.9868e-19
ENSG00000092148	HECTD1	chr14	31100112	31207804	-0.765415	7.05616e-19
ENSG00000162909	CAPN2	chr1	223701593	223776018	-0.820296	7.60015e-19
ENSG00000059769	DNAJC25	chr9	111631352	111654351	0.954305	8.12984e-19
ENSG00000160113	NR2F6	chr19	17231883	17245940	0.672662	8.28092e-19
ENSG00000176142	TMEM39A	chr3	119429500	119468830	-1.11921	8.41479e-19
ENSG00000004534	RBM6	chr3	49940007	50100045	-0.99415	8.57817e-19
ENSG00000269958	AL049840.4	chr14	103696353	103697163	1.08672	8.6426e-19
ENSG00000223496	EXOSC6	chr16	70246778	70251930	0.687495	9.17961e-19
ENSG00000196943	NOP9	chr14	24299862	24309124	-0.926847	9.46792e-19
ENSG00000153071	DAB2	chr5	39371675	39462300	1.86627	9.48645e-19
ENSG00000143970	ASXL2	chr2	25733753	25878516	-1.35619	9.68905e-19
ENSG00000150776	C11orf57	chr11	112074086	112085150	-1.18933	1.01129e-18
ENSG00000181852	RNF41	chr12	56202175	56221933	-1.57999	1.02075e-18
ENSG00000100058	CRYBB2P1	chr22	25448105	25520854	1.09169	1.10999e-18
ENSG00000276107	AC037198.2	chr15	39586561	39587293	1.46945	1.14258e-18
ENSG00000115368	WDR75	chr2	189441433	189475565	-0.859455	1.18539e-18
ENSG00000049541	RFC2	chr7	74231499	74254458	-1.51751	1.19047e-18
ENSG00000160688	FLAD1	chr1	154983338	154993111	-1.24744	1.23769e-18
ENSG00000075618	FSCN1	chr7	5592823	5606655	0.809629	1.2531e-18
ENSG00000144485	HES6	chr2	238238267	238240662	0.915735	1.28244e-18
ENSG00000167258	CDK12	chr17	39461511	39564907	-0.953594	1.38882e-18
ENSG00000186532	SMYD4	chr17	1779485	1830634	-2.19074	1.46479e-18
ENSG00000203943	SAMD13	chr1	84298366	84389957	1.34321	1.48164e-18
ENSG00000125731	SH2D3A	chr19	6752160	6767588	-1.32257	1.55518e-18
ENSG00000168575	SLC20A2	chr8	42416475	42541926	-1.07004	1.58836e-18
ENSG00000280145	CU638689.4	chr21	6630182	6670695	-3.83101	1.62583e-18
ENSG00000138074	SLC5A6	chr2	27199587	27212958	-1.0615	1.63485e-18
ENSG00000164506	STXBP5	chr6	147204425	147390476	-2.29959	1.63485e-18
ENSG00000167291	TBC1D16	chr17	79932343	80035848	-1.13629	1.67088e-18
ENSG00000196922	ZNF252P	chr8	144973589	145002895	-1.50545	1.7094e-18
ENSG00000172379	ARNT2	chr15	80404350	80597937	-2.09301	1.72704e-18
ENSG00000177189	RPS6KA3	chrX	20149911	20267100	-1.42783	1.79004e-18
ENSG00000166165	CKB	chr14	103519659	103523111	0.741279	1.80732e-18
ENSG00000196739	COL27A1	chr9	114155560	114312511	-1.25353	1.84226e-18
ENSG00000100592	DAAM1	chr14	59188646	59371405	0.969771	1.84662e-18
ENSG00000079805	DNM2	chr19	10718079	10833488	-1.27985	1.85636e-18
ENSG00000146463	ZMYM4	chr1	35268967	35422058	-1.11588	2.01993e-18
ENSG00000166123	GPT2	chr16	46884378	46931297	-0.756598	2.06073e-18
ENSG00000154309	DISP1	chr1	222872271	223005995	-2.34822	2.06514e-18
ENSG00000152939	MARVELD2	chr5	69415112	69444330	-1.58316	2.13593e-18
ENSG00000102967	DHODH	chr16	72008588	72027664	-1.38964	2.20475e-18
ENSG00000104412	EMC2	chr8	108443601	108486918	-0.904116	2.20802e-18
ENSG00000104299	INTS9	chr8	28767661	28890242	-1.85061	2.22186e-18
ENSG00000122483	CCDC18	chr1	93179919	93278730	-1.459	2.28238e-18
ENSG00000133195	SLC39A11	chr17	72645949	73092712	-0.804434	2.33858e-18
ENSG00000006704	GTF2IRD1	chr7	74453790	74602604	-2.7168	2.34734e-18
ENSG00000184897	H1FX	chr3	129314771	129316277	1.01879	2.41828e-18
ENSG00000114353	GNAI2	chr3	50226292	50259355	0.785394	2.57866e-18
ENSG00000008083	JARID2	chr6	15246296	15522040	0.794701	2.63869e-18
ENSG00000182551	ADI1	chr2	3497361	3519736	0.76365	2.63869e-18
ENSG00000085382	HACE1	chr6	104728093	104859919	1.79909	2.79463e-18
ENSG00000163399	ATP1A1	chr1	116372668	116410261	0.604112	2.81398e-18
ENSG00000135392	DNAJC14	chr12	55820960	55830824	-1.36831	3.11057e-18
ENSG00000101255	TRIB3	chr20	362835	397559	1.04503	3.1797e-18
ENSG00000112245	PTP4A1	chr6	63521748	63583587	0.732323	3.18071e-18
ENSG00000131467	PSME3	chr17	42824385	42843758	-1.02534	3.22434e-18
ENSG00000162441	LZIC	chr1	9922113	9943407	-1.67089	3.41513e-18
ENSG00000165929	TC2N	chr14	91779751	91867536	1.06321	3.45088e-18
ENSG00000150779	TIMM8B	chr11	112084800	112086798	-0.774154	3.45288e-18
ENSG00000134815	DHX34	chr19	47349281	47382704	-2.22347	3.49648e-18
ENSG00000137815	RTF1	chr15	41408408	41483563	0.770869	3.55014e-18
ENSG00000158156	XKR8	chr1	27959462	27968096	1.37217	3.73777e-18
ENSG00000165275	TRMT10B	chr9	37753803	37778972	-1.94639	3.86437e-18
ENSG00000122359	ANXA11	chr10	80150889	80205572	0.806619	3.86716e-18
ENSG00000143493	INTS7	chr1	211940399	212035542	-1.87151	4.0617e-18
ENSG00000184216	IRAK1	chrX	154010500	154019980	-0.84955	4.06544e-18
ENSG00000149636	DSN1	chr20	36751791	36773818	-0.881559	4.08476e-18
ENSG00000065613	SLK	chr10	103967201	104029233	0.712211	4.33038e-18
ENSG00000065548	ZC3H15	chr2	186486156	186509363	0.618337	4.33852e-18
ENSG00000137601	NEK1	chr4	169392857	169612629	-1.30849	4.60193e-18
ENSG00000175866	BAIAP2	chr17	81035122	81117432	-1.02569	4.70605e-18
ENSG00000125818	PSMF1	chr20	1113263	1189415	-1.1191	5.50089e-18
ENSG00000130723	PRRC2B	chr9	131394093	131500197	0.691436	5.9447e-18
ENSG00000148840	PPRC1	chr10	102132994	102150331	0.776171	6.07718e-18
ENSG00000116337	AMPD2	chr1	109616104	109632051	0.922259	6.27233e-18
ENSG00000196396	PTPN1	chr20	50510321	50585241	0.695695	6.46266e-18
ENSG00000188026	RILPL1	chr12	123470054	123533718	-3.17527	6.55314e-18
ENSG00000184588	PDE4B	chr1	65792514	66374579	1.48562	6.91143e-18
ENSG00000148468	FAM171A1	chr10	15211643	15371062	-1.0564	7.26631e-18
ENSG00000137274	BPHL	chr6	3118374	3153578	-1.1982	7.34201e-18
ENSG00000107175	CREB3	chr9	35732335	35737004	-1.14493	7.84605e-18
ENSG00000188419	CHM	chrX	85861180	86047562	-1.9754	8.12821e-18
ENSG00000162545	CAMK2N1	chr1	20482391	20486220	0.960683	8.90587e-18
ENSG00000138081	FBXO11	chr2	47789316	47905793	0.910681	8.90816e-18
ENSG00000169598	DFFB	chr1	3857267	3885429	-1.1006	9.16879e-18
ENSG00000106692	FKTN	chr9	105558130	105641118	-1.7789	9.57671e-18
ENSG00000135108	FBXO21	chr12	117141988	117190531	-1.08603	9.71411e-18
ENSG00000160953	MUM1	chr19	1354711	1378431	-1.12474	9.80886e-18
ENSG00000184857	TMEM186	chr16	8780384	8797648	-1.09475	9.87174e-18
ENSG00000163945	UVSSA	chr4	1347266	1395992	-1.38144	9.91769e-18
ENSG00000279670	AL359922.3	chr9	21892188	21893857	-4.09244	1.01496e-17
ENSG00000172728	FUT10	chr8	33370824	33473422	1.81431	1.02041e-17
ENSG00000134001	EIF2S1	chr14	67359997	67386516	-0.824328	1.10504e-17
ENSG00000243335	KCTD7	chr7	66628767	66649067	1.52204	1.14308e-17
ENSG00000109062	SLC9A3R1	chr17	74748652	74769353	0.852049	1.22956e-17
ENSG00000066135	KDM4A	chr1	43650158	43705515	-1.22326	1.23435e-17
ENSG00000128564	VGF	chr7	101162509	101165593	1.263	1.2365e-17
ENSG00000166439	RNF169	chr11	74748868	74842413	0.907502	1.2613e-17
ENSG00000174799	CEP135	chr4	55948871	56033363	-1.5229	1.34681e-17
ENSG00000102317	RBM3	chrX	48574449	48579066	-0.724047	1.37448e-17
ENSG00000116014	KISS1R	chr19	917287	921015	0.924881	1.38391e-17
ENSG00000099991	CABIN1	chr22	24011192	24178628	1.12771	1.41911e-17
ENSG00000132300	PTCD3	chr2	86106182	86142157	-0.912486	1.42787e-17
ENSG00000083312	TNPO1	chr5	72816312	72916733	-0.720059	1.44019e-17
ENSG00000152404	CWF19L2	chr11	107326345	107457844	0.783705	1.51423e-17
ENSG00000163820	FYCO1	chr3	45917899	45995824	-2.0371	1.51424e-17
ENSG00000145390	USP53	chr4	119212587	119295517	1.00481	1.58161e-17
ENSG00000137177	KIF13A	chr6	17759183	17987623	-1.29691	1.61084e-17
ENSG00000228526	MIR34AHG	chr1	9148011	9196983	1.62106	1.63691e-17
ENSG00000250899	AC125807.2	chr12	3041437	3044950	-3.70605	1.637e-17
ENSG00000120029	C10orf76	chr10	101845599	102056193	1.33451	1.70784e-17
ENSG00000172216	CEBPB	chr20	50190734	50192689	1.00753	1.74507e-17
ENSG00000075218	GTSE1	chr22	46296741	46330810	-1.32032	1.91673e-17
ENSG00000106003	LFNG	chr7	2512529	2529177	1.44121	1.95975e-17
ENSG00000092820	EZR	chr6	158765741	158819412	-0.603345	2.01555e-17
ENSG00000054523	KIF1B	chr1	10210805	10381603	0.889201	2.09073e-17
ENSG00000167778	SPRYD3	chr12	53064316	53079420	-1.16566	2.09211e-17
ENSG00000167037	SGSM1	chr22	24806169	24927578	-2.53179	2.09876e-17
ENSG00000068305	MEF2A	chr15	99565417	99716466	-1.2716	2.177e-17
ENSG00000128908	INO80	chr15	40978880	41116354	-1.17234	2.18689e-17
ENSG00000070614	NDST1	chr5	150485818	150558211	-0.808992	2.31513e-17
ENSG00000235408	SNORA71B	chr20	38425083	38425354	3.99613	2.38108e-17
ENSG00000130522	JUND	chr19	18279760	18281622	0.638532	2.43689e-17
ENSG00000277149	TYW1B	chr7	72558744	72828198	1.86516	2.50561e-17
ENSG00000165934	CPSF2	chr14	92121937	92172145	-1.21247	2.59839e-17
ENSG00000095383	TBC1D2	chr9	98198999	98255721	-3.46884	2.68189e-17
ENSG00000135040	NAA35	chr9	85941146	86022298	-0.933743	2.79359e-17
ENSG00000163798	SLC4A1AP	chr2	27663471	27694976	-0.981371	2.84258e-17
ENSG00000104689	TNFRSF10A	chr8	23190452	23225126	-0.756679	2.9457e-17
ENSG00000136122	BORA	chr13	72727749	72756198	-1.46697	3.01664e-17
ENSG00000038219	BOD1L1	chr4	13568738	13627723	0.771574	3.23739e-17
ENSG00000158985	CDC42SE2	chr5	131245493	131398447	0.96362	3.28431e-17
ENSG00000196923	PDLIM7	chr5	177483394	177497606	-1.74011	3.44438e-17
ENSG00000100083	GGA1	chr22	37608475	37633564	-0.972658	3.63575e-17
ENSG00000100216	TOMM22	chr22	38681948	38685421	-0.686568	3.66498e-17
ENSG00000090273	NUDC	chr1	26900238	26946862	-0.66249	3.86181e-17
ENSG00000145414	NAF1	chr4	163110073	163166921	0.942323	3.91861e-17
ENSG00000146072	TNFRSF21	chr6	47231532	47309905	0.941102	4.06812e-17
ENSG00000174669	SLC29A2	chr11	66362521	66372214	-2.55802	4.20914e-17
ENSG00000141682	PMAIP1	chr18	59899948	59904306	0.651071	4.24952e-17
ENSG00000185418	TARSL2	chr15	101653598	101724604	-1.54387	4.53402e-17
ENSG00000268996	MAN1B1-AS1	chr9	137084946	137086817	2.00845	4.5858e-17
ENSG00000164920	OSR2	chr8	98944403	98952104	1.46871	4.78381e-17
ENSG00000134802	SLC43A3	chr11	57406954	57427580	-1.72535	4.86083e-17
ENSG00000156471	PTDSS1	chr8	96261715	96336995	-0.782392	4.90549e-17
ENSG00000196705	ZNF431	chr19	21142024	21196053	-1.81638	4.90549e-17
ENSG00000172159	FRMD3	chr9	83242990	83538546	-2.54584	4.94397e-17
ENSG00000106211	HSPB1	chr7	76302544	76304295	0.649975	4.96661e-17
ENSG00000181873	IBA57	chr1	228165815	228182257	1.06937	4.9969e-17
ENSG00000141867	BRD4	chr19	15235519	15332545	0.706215	5.09674e-17
ENSG00000040608	RTN4R	chr22	20241415	20283246	1.41289	5.21216e-17
ENSG00000161526	SAP30BP	chr17	75667116	75708062	-0.719951	5.28082e-17
ENSG00000185658	BRWD1	chr21	39184176	39321559	-1.01077	5.34033e-17
ENSG00000102996	MMP15	chr16	58025566	58046901	0.97944	5.45342e-17
ENSG00000115750	TAF1B	chr2	9843354	9934416	-2.18052	5.6546e-17
ENSG00000165810	BTNL9	chr5	181040225	181061523	1.39485	5.82802e-17
ENSG00000214941	ZSWIM7	chr17	15976560	15999717	-0.917477	5.97446e-17
ENSG00000167637	ZNF283	chr19	43827292	43852017	-2.34456	5.97796e-17
ENSG00000184661	CDCA2	chr8	25458997	25507920	-1.5454	6.00986e-17
ENSG00000129749	CHRNA10	chr11	3665587	3671384	-4.21113	6.06802e-17
ENSG00000131966	ACTR10	chr14	58200080	58235636	-1.04937	6.2007e-17
ENSG00000141540	TTYH2	chr17	74213514	74262020	-2.84751	6.46498e-17
ENSG00000119950	MXI1	chr10	110207605	110287365	1.041	6.59914e-17
ENSG00000122952	ZWINT	chr10	56357228	56361275	-0.917854	6.59914e-17
ENSG00000274204	AL138689.1	chr13	106506046	106506713	3.67746	6.65822e-17
ENSG00000130935	NOL11	chr17	67717833	67744531	-0.713315	6.75977e-17
ENSG00000253368	TRNP1	chr1	26993707	27000898	-0.807372	6.80535e-17
ENSG00000115464	USP34	chr2	61187463	61470769	-0.870836	6.91232e-17
ENSG00000116918	TSNAX	chr1	231528653	231566524	-1.05189	6.97818e-17
ENSG00000077044	DGKD	chr2	233354507	233472104	0.813419	7.12516e-17
ENSG00000184992	BRI3BP	chr12	124993700	125031231	-0.777605	7.99839e-17
ENSG00000060688	SNRNP40	chr1	31259568	31296782	-1.44166	8.61975e-17
ENSG00000100575	TIMM9	chr14	58408494	58427614	-1.83478	8.67918e-17
ENSG00000130560	UBAC1	chr9	135932969	135961380	0.743107	9.19792e-17
ENSG00000198873	GRK5	chr10	119207589	119459742	-1.09782	9.20259e-17
ENSG00000102595	UGGT2	chr13	95801580	96053482	-1.17006	9.30539e-17
ENSG00000121274	PAPD5	chr16	50152918	50235310	0.821312	9.5867e-17
ENSG00000128923	MINDY2	chr15	58771192	58861900	-1.449	9.8759e-17
ENSG00000120149	MSX2	chr5	174724533	174730893	1.3745	9.9422e-17
ENSG00000124882	EREG	chr4	74365143	74388751	0.598371	9.94468e-17
ENSG00000125266	EFNB2	chr13	106489731	106535114	0.890976	1.02242e-16
ENSG00000123104	ITPR2	chr12	26336515	26833198	-1.62576	1.06341e-16
ENSG00000221978	CCNL2	chr1	1385711	1399328	0.718512	1.09186e-16
ENSG00000197019	SERTAD1	chr19	40421592	40426025	0.764624	1.13413e-16
ENSG00000259781	HMGB1P6	chr15	71164770	71165415	0.678927	1.13799e-16
ENSG00000175348	TMEM9B	chr11	8947294	8965011	0.621498	1.15606e-16
ENSG00000120688	WBP4	chr13	41061274	41084006	-1.20727	1.2058e-16
ENSG00000089220	PEBP1	chr12	118135858	118145584	0.584131	1.23631e-16
ENSG00000188070	C11orf95	chr11	63759892	63768775	1.06967	1.2817e-16
ENSG00000090612	ZNF268	chr12	133181409	133214831	-1.7056	1.28888e-16
ENSG00000214357	NEURL1B	chr5	172641266	172691540	1.20255	1.29552e-16
ENSG00000106636	YKT6	chr7	44200968	44214294	0.669819	1.33382e-16
ENSG00000153551	CMTM7	chr3	32391671	32483067	0.848023	1.34017e-16
ENSG00000204438	GPANK1	chr6	31661229	31666283	-1.52107	1.36328e-16
ENSG00000180198	RCC1	chr1	28505943	28539300	-0.80002	1.36609e-16
ENSG00000065320	NTN1	chr17	9021542	9244000	-2.76417	1.38075e-16
ENSG00000259429	UBE2Q2P2	chr15	82355142	82420075	1.71561	1.42535e-16
ENSG00000189227	C15orf61	chr15	67521068	67530143	0.923448	1.47238e-16
ENSG00000125895	TMEM74B	chr20	1180561	1185415	1.31199	1.52536e-16
ENSG00000163293	NIPAL1	chr4	47914142	48040173	-1.97722	1.54716e-16
ENSG00000280239	AC011498.7	chr19	4448810	4450836	-3.06318	1.58424e-16
ENSG00000135845	PIGC	chr1	172370189	172444086	0.931358	1.6257e-16
ENSG00000103995	CEP152	chr15	48712928	48811146	-0.848385	1.6833e-16
ENSG00000184640	SEPT9	chr17	77280569	77500596	-0.860195	1.84113e-16
ENSG00000099860	GADD45B	chr19	2476122	2478259	0.699532	1.85927e-16
ENSG00000167106	FAM102A	chr9	127940579	127980513	0.947561	1.88605e-16
ENSG00000215712	TMEM242	chr6	157289386	157323601	-1.96265	1.88737e-16
ENSG00000162344	FGF19	chr11	69698232	69704642	1.28637	2.0515e-16
ENSG00000136271	DDX56	chr7	44565417	44575051	-1.26356	2.06024e-16
ENSG00000187699	C2orf88	chr2	189879609	190203484	1.45724	2.09026e-16
ENSG00000144161	ZC3H8	chr2	112211525	112255136	-1.11178	2.20837e-16
ENSG00000273604	EPOP	chr17	38671703	38675421	0.759251	2.31539e-16
ENSG00000148484	RSU1	chr10	16590611	16817528	-1.48118	2.33838e-16
ENSG00000018699	TTC27	chr2	32628032	32821051	-1.85253	2.42211e-16
ENSG00000131470	PSMC3IP	chr17	42572315	42577831	-1.06228	2.42955e-16
ENSG00000188343	FAM92A	chr8	93698561	93731527	-1.15983	2.47073e-16
ENSG00000115107	STEAP3	chr2	119223831	119265652	-1.62552	2.48076e-16
ENSG00000164024	METAP1	chr4	98995620	99062813	0.629599	2.61726e-16
ENSG00000090020	SLC9A1	chr1	27098815	27166981	1.63839	2.65387e-16
ENSG00000141644	MBD1	chr18	50266882	50281774	-1.06203	2.72994e-16
ENSG00000011275	RNF216	chr7	5620047	5781739	-1.08858	2.81082e-16
ENSG00000275832	ARHGAP23	chr17	38419280	38512392	-1.62053	2.92661e-16
ENSG00000151532	VTI1A	chr10	112446998	112818744	-1.02041	2.9677e-16
ENSG00000111816	FRK	chr6	115931149	116060758	1.34062	3.06932e-16
ENSG00000142945	KIF2C	chr1	44739818	44767767	-1.43194	3.23289e-16
ENSG00000105793	GTPBP10	chr7	90335223	90391455	-1.69442	3.31205e-16
ENSG00000273466	AC012510.1	chr2	218633256	218634014	-2.99752	3.35804e-16
ENSG00000102974	CTCF	chr16	67562407	67639183	0.796625	3.36948e-16
ENSG00000131437	KIF3A	chr5	132692628	132737638	0.751082	3.37275e-16
ENSG00000156697	UTP14A	chrX	129906121	129929761	-0.954716	3.37781e-16
ENSG00000125817	CENPB	chr20	3783851	3786690	-1.28242	3.71815e-16
ENSG00000185000	DGAT1	chr8	144314584	144326910	1.06252	4.01688e-16
ENSG00000169398	PTK2	chr8	140657900	141002216	-1.04989	4.12947e-16
ENSG00000173848	NET1	chr10	5412551	5458463	0.706674	4.12947e-16
ENSG00000100023	PPIL2	chr22	21666009	21700015	-1.39552	4.3335e-16
ENSG00000163319	MRPS18C	chr4	83455932	83469735	-0.925246	4.46236e-16
ENSG00000135116	HRK	chr12	116856144	116881441	1.33703	4.5031e-16
ENSG00000261167	AC107027.3	chr3	131455126	131458598	-3.15262	4.63805e-16
ENSG00000120451	SNX19	chr11	130875436	130916509	-1.43904	4.64755e-16
ENSG00000168802	CHTF8	chr16	69118010	69132584	-0.848417	4.69552e-16
ENSG00000135766	EGLN1	chr1	231363751	231425044	0.982023	4.76793e-16
ENSG00000110841	PPFIBP1	chr12	27523431	27695564	0.945256	4.78742e-16
ENSG00000099804	CDC34	chr19	531712	542092	0.841398	4.8102e-16
ENSG00000067177	PHKA1	chrX	72578814	72714319	-1.31455	4.81021e-16
ENSG00000103549	RNF40	chr16	30761745	30776307	-1.39499	4.85824e-16
ENSG00000177646	ACAD9	chr3	128879596	128916067	-0.966301	5.00546e-16
ENSG00000185515	BRCC3	chrX	155071420	155123074	-1.67819	5.22013e-16
ENSG00000236255	AC009404.1	chr2	117833937	117841658	-1.49125	5.34337e-16
ENSG00000163808	KIF15	chr3	44761717	44873376	-1.71071	5.38121e-16
ENSG00000135373	EHF	chr11	34621093	34661057	1.04066	5.45882e-16
ENSG00000082898	XPO1	chr2	61477849	61538626	0.772325	5.52154e-16
ENSG00000116213	WRAP73	chr1	3630767	3652761	-0.842811	5.54298e-16
ENSG00000114446	IFT57	chr3	108160812	108222570	-1.07158	5.60156e-16
ENSG00000105426	PTPRS	chr19	5158495	5340803	2.63088	5.98233e-16
ENSG00000198740	ZNF652	chr17	49289206	49362473	0.917591	5.98233e-16
ENSG00000127334	DYRK2	chr12	67648338	67665406	0.830389	6.03536e-16
ENSG00000138119	MYOF	chr10	93306429	93482317	-0.798705	6.57347e-16
ENSG00000146676	PURB	chr7	44876293	44885361	-1.08541	6.57347e-16
ENSG00000065154	OAT	chr10	124397303	124418976	0.753176	6.68649e-16
ENSG00000111696	NT5DC3	chr12	103770453	103841197	0.837532	6.71298e-16
ENSG00000120265	PCMT1	chr6	149749443	149811420	0.720929	6.73182e-16
ENSG00000168872	DDX19A	chr16	70346829	70373383	-0.875116	6.97933e-16
ENSG00000131116	ZNF428	chr19	43607219	43619874	0.910872	7.88569e-16
ENSG00000160014	CALM3	chr19	46601074	46610793	0.541175	8.16938e-16
ENSG00000178188	SH2B1	chr16	28846600	28874212	0.802022	8.44217e-16
ENSG00000139687	RB1	chr13	48303751	48481986	-1.35189	8.55378e-16
ENSG00000151150	ANK3	chr10	60026298	60733490	-1.86835	8.57358e-16
ENSG00000170745	KCNS3	chr2	17877847	18361616	1.16831	8.64319e-16
ENSG00000211454	AKR7L	chr1	19265982	19274194	-3.18768	8.79229e-16
ENSG00000163435	ELF3	chr1	202007945	202017188	1.20764	8.97478e-16
ENSG00000112759	SLC29A1	chr6	44219505	44234151	-1.29936	9.04248e-16
ENSG00000089248	ERP29	chr12	112013316	112023451	0.635254	9.10048e-16
ENSG00000225224	RPS27AP12	chr7	157192368	157192832	0.923756	9.35795e-16
ENSG00000125931	CITED1	chrX	72301638	72307187	1.01301	9.38858e-16
ENSG00000124177	CHD6	chr20	41402101	41618494	1.02205	9.52705e-16
ENSG00000196505	GDAP2	chr1	117863485	117929630	-1.75939	9.81172e-16
ENSG00000120656	TAF12	chr1	28589323	28643085	-1.71652	1.02015e-15
ENSG00000260917	AL158212.3	chr10	112823490	112827726	-2.43355	1.04331e-15
ENSG00000130066	SAT1	chrX	23783173	23786226	0.795621	1.04676e-15
ENSG00000186687	LYRM7	chr5	131170810	131205426	-1.19123	1.11211e-15
ENSG00000264364	DYNLL2	chr17	58083415	58095536	0.589749	1.21918e-15
ENSG00000140386	SCAPER	chr15	76347904	76905444	-1.55225	1.25177e-15
ENSG00000125450	NUP85	chr17	75205659	75235758	-0.764269	1.29058e-15
ENSG00000126214	KLC1	chr14	103561896	103714249	0.747268	1.31294e-15
ENSG00000062038	CDH3	chr16	68636189	68722616	-0.701101	1.3355e-15
ENSG00000129493	HEATR5A	chr14	31291791	31420582	-2.19131	1.47162e-15
ENSG00000027869	SH2D2A	chr1	156806243	156816862	-2.01724	1.48771e-15
ENSG00000165630	PRPF18	chr10	13586927	13630868	0.931158	1.59585e-15
ENSG00000105821	DNAJC2	chr7	103312474	103344873	-0.73574	1.66757e-15
ENSG00000112679	DUSP22	chr6	291630	351355	0.85801	1.66757e-15
ENSG00000163602	RYBP	chr3	72371825	72446621	0.753362	1.6952e-15
ENSG00000101187	SLCO4A1	chr20	62642445	62685785	-0.865956	1.82356e-15
ENSG00000145990	GFOD1	chr6	13357830	13487662	1.07443	1.83559e-15
ENSG00000186951	PPARA	chr22	46150521	46243756	-2.41684	1.89658e-15
ENSG00000128510	CPA4	chr7	130293134	130324180	-1.46267	1.99892e-15
ENSG00000170855	TRIAP1	chr12	120443961	120446412	0.681291	2.04916e-15
ENSG00000006744	ELAC2	chr17	12992391	13018187	-0.898329	2.06501e-15
ENSG00000084234	APLP2	chr11	130069837	130144811	0.608371	2.08337e-15
ENSG00000118495	PLAGL1	chr6	143940300	144064599	-1.87123	2.09489e-15
ENSG00000101871	MID1	chrX	10445310	10833654	-1.22496	2.09975e-15
ENSG00000145391	SETD7	chr4	139495941	139606699	-0.817804	2.1096e-15
ENSG00000196968	FUT11	chr10	73772291	73780251	0.896238	2.11111e-15
ENSG00000160216	AGPAT3	chr21	43865186	43986536	-1.01433	2.1219e-15
ENSG00000131791	PRKAB2	chr1	147155106	147172550	0.946789	2.16528e-15
ENSG00000187522	HSPA14	chr10	14838164	14871741	-1.07118	2.23216e-15
ENSG00000101109	STK4	chr20	44966474	45079959	-0.834081	2.26296e-15
ENSG00000167699	GLOD4	chr17	757097	783390	-0.911498	2.28857e-15
ENSG00000143157	POGK	chr1	166839447	166856344	-1.14176	2.30955e-15
ENSG00000175931	UBE2O	chr17	76389451	76453206	0.612006	2.41439e-15
ENSG00000198899	MT-ATP6	chrM	8527	9207	0.547872	2.54962e-15
ENSG00000196912	ANKRD36B	chr2	97492663	97589965	-1.83998	2.59825e-15
ENSG00000090924	PLEKHG2	chr19	39412585	39428415	-2.0793	2.86357e-15
ENSG00000123737	EXOSC9	chr4	121801317	121817021	-0.915638	2.88779e-15
ENSG00000204103	MAFB	chr20	40685848	40689240	1.93415	3.00461e-15
ENSG00000243943	ZNF512	chr2	27582969	27623215	1.14043	3.04866e-15
ENSG00000114125	RNF7	chr3	141738204	141747560	0.816489	3.08547e-15
ENSG00000078246	TULP3	chr12	2877223	2941140	-1.54237	3.08693e-15
ENSG00000244462	RBM12	chr20	35648925	35664956	0.727342	3.08693e-15
ENSG00000139719	VPS33A	chr12	122229564	122266521	-0.973367	3.13528e-15
ENSG00000269343	ZNF587B	chr19	57819741	57846238	1.27428	3.13528e-15
ENSG00000185379	RAD51D	chr17	35092208	35121522	-1.71961	3.22957e-15
ENSG00000196352	CD55	chr1	207321508	207386804	-1.12331	3.23507e-15
ENSG00000196704	AMZ2	chr17	68247574	68257164	-0.898317	3.26381e-15
ENSG00000139146	FAM60A	chr12	31280584	31327058	0.968114	3.31232e-15
ENSG00000284642	AL139424.2	chr1	10395416	10397432	-3.61402	3.3159e-15
ENSG00000260027	HOXB7	chr17	48607227	48633572	0.982325	3.43217e-15
ENSG00000135097	MSI1	chr12	120341330	120369180	-1.19779	3.50949e-15
ENSG00000105968	H2AFV	chr7	44826791	44848083	0.684961	3.55276e-15
ENSG00000128567	PODXL	chr7	131500262	131558217	0.773235	3.7641e-15
ENSG00000198690	FAN1	chr15	30903852	30943108	-1.5036	3.9228e-15
ENSG00000086062	B4GALT1	chr9	33104082	33167356	0.628971	3.94715e-15
ENSG00000261526	AC012615.1	chr19	1874871	1876169	1.88046	4.20998e-15
ENSG00000112697	TMEM30A	chr6	75252924	75284968	0.680552	4.22273e-15
ENSG00000138346	DNA2	chr10	68414064	68472121	-2.29397	4.373e-15
ENSG00000153406	NMRAL1	chr16	4461680	4495763	-1.43381	4.42373e-15
ENSG00000135631	RAB11FIP5	chr2	73073382	73156721	0.640543	4.72298e-15
ENSG00000090863	GLG1	chr16	74447427	74607144	0.728088	4.85771e-15
ENSG00000266094	RASSF5	chr1	206507530	206589448	1.34335	5.0564e-15
ENSG00000134905	CARS2	chr13	110641412	110713603	-1.2488	5.08711e-15
ENSG00000160360	GPSM1	chr9	136327476	136359605	-1.6057	5.10002e-15
ENSG00000132182	NUP210	chr3	13316235	13420309	-0.804519	5.11083e-15
ENSG00000125148	MT2A	chr16	56608199	56609497	0.514036	5.14294e-15
ENSG00000245573	BDNF-AS	chr11	27506838	27698174	-3.90587	5.21023e-15
ENSG00000068078	FGFR3	chr4	1793307	1808872	1.08662	5.28436e-15
ENSG00000188312	CENPP	chr9	92325484	92620533	-2.20772	5.36061e-15
ENSG00000198836	OPA1	chr3	193593144	193697823	-0.960702	5.44509e-15
ENSG00000080802	CNOT4	chr7	135361795	135510127	0.96656	5.48738e-15
ENSG00000139990	DCAF5	chr14	69050881	69153150	-0.872111	5.67562e-15
ENSG00000119965	C10orf88	chr10	122930903	122954403	-1.93139	5.72216e-15
ENSG00000186591	UBE2H	chr7	129830732	129952949	0.702534	5.75817e-15
ENSG00000071282	LMCD1	chr3	8501707	8574673	-2.57198	6.21227e-15
ENSG00000139629	GALNT6	chr12	51351247	51392867	-1.39363	6.48702e-15
ENSG00000122592	HOXA7	chr7	27153716	27157936	0.843003	6.57302e-15
ENSG00000136542	GALNT5	chr2	157257598	157314211	-1.57019	6.72216e-15
ENSG00000169429	CXCL8	chr4	73740506	73743716	-0.909004	6.80529e-15
ENSG00000112699	GMDS	chr6	1623806	2245692	-1.0146	7.23045e-15
ENSG00000115084	SLC35F5	chr2	113705011	113756823	1.89602	7.2427e-15
ENSG00000108604	SMARCD2	chr17	63832081	63843065	0.950936	7.45546e-15
ENSG00000080345	RIF1	chr2	151409883	151508013	-0.709245	7.50005e-15
ENSG00000172667	ZMAT3	chr3	179017223	179072279	0.919407	7.50709e-15
ENSG00000107521	HPS1	chr10	98416198	98446947	0.888986	7.74923e-15
ENSG00000184363	PKP3	chr11	392614	404908	0.80813	7.99885e-15
ENSG00000118689	FOXO3	chr6	108559835	108684774	0.771844	8.27124e-15
ENSG00000251323	AP003086.1	chr11	78423982	78429836	-3.29561	8.45254e-15
ENSG00000131196	NFATC1	chr18	79395856	79529325	0.934348	8.48209e-15
ENSG00000029363	BCLAF1	chr6	136256627	136289851	0.682576	8.48714e-15
ENSG00000121152	NCAPH	chr2	96335787	96373845	-1.66677	8.5021e-15
ENSG00000254726	MEX3A	chr1	156072013	156081998	1.04068	9.03126e-15
ENSG00000120053	GOT1	chr10	99396870	99430624	0.761606	9.15164e-15
ENSG00000055130	CUL1	chr7	148697914	148801036	-0.948931	9.3355e-15
ENSG00000149218	ENDOD1	chr11	95089810	95132645	0.768297	9.62072e-15
ENSG00000281344	HELLPAR	chr12	102197585	102402596	-2.64716	1.04546e-14
ENSG00000173077	DEC1	chr9	115141818	115402644	-2.77442	1.06465e-14
ENSG00000100804	PSMB5	chr14	23016543	23035230	-0.620056	1.06847e-14
ENSG00000167264	DUS2	chr16	67987746	68079320	-2.22545	1.09274e-14
ENSG00000166803	PCLAF	chr15	64364311	64387687	-0.886394	1.1019e-14
ENSG00000111596	CNOT2	chr12	70242994	70354993	-1.0554	1.1425e-14
ENSG00000121039	RDH10	chr8	73294612	73325281	-1.47918	1.15548e-14
ENSG00000166848	TERF2IP	chr16	75647786	75761872	0.627526	1.15885e-14
ENSG00000143319	ISG20L2	chr1	156721891	156728799	-0.831921	1.16142e-14
ENSG00000175595	ERCC4	chr16	13920157	13952345	-1.95348	1.22407e-14
ENSG00000198730	CTR9	chr11	10750987	10779743	0.640898	1.22581e-14
ENSG00000106554	CHCHD3	chr7	132784868	133082088	-1.05556	1.32624e-14
ENSG00000176915	ANKLE2	chr12	132725503	132761888	-0.765132	1.41131e-14
ENSG00000196652	ZKSCAN5	chr7	99504651	99534700	-1.25156	1.46201e-14
ENSG00000198355	PIM3	chr22	49960513	49964080	0.616478	1.47667e-14
ENSG00000106077	ABHD11	chr7	73736094	73738867	-1.23994	1.48087e-14
ENSG00000154639	CXADR	chr21	17512382	17593579	0.808281	1.48443e-14
ENSG00000136715	SAP130	chr2	127941217	128028120	-1.64304	1.4889e-14
ENSG00000080189	SLC35C2	chr20	46345980	46364458	-1.53208	1.49921e-14
ENSG00000133318	RTN3	chr11	63681446	63759891	0.778242	1.52293e-14
ENSG00000165480	SKA3	chr13	21153595	21176602	-1.30919	1.52323e-14
ENSG00000116717	GADD45A	chr1	67685061	67688338	0.750134	1.52973e-14
ENSG00000116731	PRDM2	chr1	13700198	13825079	0.892255	1.59059e-14
ENSG00000167371	PRRT2	chr16	29811382	29815892	2.03119	1.62968e-14
ENSG00000198727	MT-CYB	chrM	14747	15887	0.507704	1.64623e-14
ENSG00000136709	WDR33	chr2	127701022	127811187	0.78822	1.6728e-14
ENSG00000162231	NXF1	chr11	62792123	62806302	1.04426	1.68259e-14
ENSG00000274191	AC026333.4	chr12	122634130	122634673	-3.15201	1.71886e-14
ENSG00000136870	ZNF189	chr9	101398873	101410660	-2.27855	1.74207e-14
ENSG00000143013	LMO4	chr1	87328468	87348923	0.971914	1.85638e-14
ENSG00000086189	DIMT1	chr5	62387254	62403939	-1.54455	1.95492e-14
ENSG00000139436	GIT2	chr12	109929792	109996389	-1.86502	1.96842e-14
ENSG00000267940	AC022762.2	chr11	6201901	6203253	-1.93363	1.9954e-14
ENSG00000276564	AC130650.2	chr16	14150833	14153235	2.84103	2.05469e-14
ENSG00000109920	FNBP4	chr11	47716517	47767443	0.669545	2.11059e-14
ENSG00000139734	DIAPH3	chr13	59665583	60163987	-1.44084	2.15396e-14
ENSG00000107281	NPDC1	chr9	137039470	137046203	0.803385	2.16309e-14
ENSG00000085982	USP40	chr2	233475520	233566782	-1.29281	2.20329e-14
ENSG00000276529	AP001505.2	chr21	44978832	44979274	-0.877983	2.21675e-14
ENSG00000156239	N6AMT1	chr21	28872191	28885371	-1.65922	2.23028e-14
ENSG00000153914	SREK1	chr5	66139971	66183615	0.570597	2.39517e-14
ENSG00000085433	WDR47	chr1	108970214	109042113	1.44059	2.43265e-14
ENSG00000129351	ILF3	chr19	10654261	10692417	0.605496	2.43359e-14
ENSG00000150054	MPP7	chr10	28050993	28334486	-0.851616	2.43711e-14
ENSG00000170088	TMEM192	chr4	165070608	165208549	-1.80254	2.4895e-14
ENSG00000142798	HSPG2	chr1	21822245	21937297	-1.27404	2.5866e-14
ENSG00000100227	POLDIP3	chr22	42583721	42614962	0.636302	2.62696e-14
ENSG00000130349	C6orf203	chr6	107028213	107051342	-1.20485	2.63711e-14
ENSG00000163840	DTX3L	chr3	122564238	122575203	-0.950303	2.63755e-14
ENSG00000123213	NLN	chr5	65722196	65871725	-0.892227	2.82812e-14
ENSG00000167325	RRM1	chr11	4094707	4138876	-0.662455	2.82812e-14
ENSG00000108175	ZMIZ1	chr10	79069035	79316528	-2.79371	2.8798e-14
ENSG00000198563	DDX39B	chr6	31530219	31542448	1.46334	2.91108e-14
ENSG00000083844	ZNF264	chr19	57191500	57222846	-0.938765	2.97157e-14
ENSG00000109787	KLF3	chr4	38664196	38701042	1.13655	3.05877e-14
ENSG00000111412	C12orf49	chr12	116710185	116738070	0.77259	3.08371e-14
ENSG00000131848	ZSCAN5A	chr19	56219670	56368383	-2.52926	3.10771e-14
ENSG00000215252	GOLGA8B	chr15	34525207	34588503	0.901728	3.15189e-14
ENSG00000137288	UQCC2	chr6	33694293	33711727	-1.33267	3.17377e-14
ENSG00000112379	ARFGEF3	chr6	138161921	138344663	-2.45946	3.31518e-14
ENSG00000004142	POLDIP2	chr17	28347177	28357522	-0.867588	3.77198e-14
ENSG00000095002	MSH2	chr2	47402969	47562311	-1.14425	3.83436e-14
ENSG00000141622	RNF165	chr18	46326809	46463140	1.33269	3.88988e-14
ENSG00000198408	MGEA5	chr10	101784443	101818465	0.752699	3.90483e-14
ENSG00000135090	TAOK3	chr12	118149801	118372945	-1.27405	3.99703e-14
ENSG00000180611	MB21D2	chr3	192796815	192918161	1.56389	4.00934e-14
ENSG00000140265	ZSCAN29	chr15	43358172	43371025	-1.41138	4.09271e-14
ENSG00000142197	DOPEY2	chr21	36156782	36294274	-2.18058	4.10967e-14
ENSG00000138709	LARP1B	chr4	128061268	128222931	0.719228	4.26422e-14
ENSG00000172292	CERS6	chr2	168455862	168775137	-0.871682	4.41166e-14
ENSG00000211456	SACM1L	chr3	45689056	45745424	-0.856124	4.50867e-14
ENSG00000124786	SLC35B3	chr6	8413068	8435483	-2.13558	4.64781e-14
ENSG00000138759	FRAS1	chr4	78057570	78544269	-1.40045	4.75442e-14
ENSG00000167635	ZNF146	chr19	36214602	36238774	-0.790107	4.87574e-14
ENSG00000166275	BORCS7	chr10	102854223	102864961	0.859939	4.92672e-14
ENSG00000108669	CYTH1	chr17	78674048	78782297	0.924089	5.1237e-14
ENSG00000059573	ALDH18A1	chr10	95605929	95656706	-0.88927	5.16983e-14
ENSG00000079974	RABL2B	chr22	50767501	50783663	-0.858187	5.27e-14
ENSG00000090470	PDCD7	chr15	65117379	65133836	0.668956	5.28763e-14
ENSG00000124541	RRP36	chr6	43021645	43034156	-0.791151	5.36397e-14
ENSG00000061273	HDAC7	chr12	47782722	47833132	0.618946	5.37651e-14
ENSG00000068697	LAPTM4A	chr2	20032650	20052028	0.535927	5.95301e-14
ENSG00000128928	IVD	chr15	40405795	40435947	-0.849489	6.00783e-14
ENSG00000155034	FBXL18	chr7	5431335	5513798	1.68206	6.03303e-14
ENSG00000005700	IBTK	chr6	82169983	82247754	-0.77494	6.09541e-14
ENSG00000130638	ATXN10	chr22	45671798	45845307	-0.821986	6.26095e-14
ENSG00000261068	AL512274.1	chr6	42092233	42094259	-3.2074	6.27258e-14
ENSG00000100150	DEPDC5	chr22	31753951	31907034	-2.04853	6.45006e-14
ENSG00000167110	GOLGA2	chr9	128255829	128275995	-1.16709	6.72906e-14
ENSG00000105559	PLEKHA4	chr19	48837097	48868632	-1.25489	6.81312e-14
ENSG00000070495	JMJD6	chr17	76712832	76726799	-0.759067	6.83763e-14
ENSG00000203667	COX20	chr1	244835322	244845057	0.715961	6.87666e-14
ENSG00000197182	MIRLET7BHG	chr22	46053869	46113928	1.68261	6.94686e-14
ENSG00000160190	SLC37A1	chr21	42496008	42581440	-1.47422	7.35807e-14
ENSG00000103423	DNAJA3	chr16	4425805	4456775	-1.07046	7.56106e-14
ENSG00000083099	LYRM2	chr6	89568144	89638753	-1.0687	7.71646e-14
ENSG00000169255	B3GALNT1	chr3	161083883	161105384	-1.09931	7.82924e-14
ENSG00000198837	DENND4B	chr1	153929501	153946696	-1.24984	7.93496e-14
ENSG00000069011	PITX1	chr5	135027735	135034813	0.965644	7.98514e-14
ENSG00000130021	PUDP	chrX	7048920	7148190	-1.07883	8.08993e-14
ENSG00000117713	ARID1A	chr1	26693236	26782104	0.702317	8.10405e-14
ENSG00000148634	HERC4	chr10	67921899	68075348	-1.03664	8.39149e-14
ENSG00000117625	RCOR3	chr1	211258377	211316385	-1.51541	8.42648e-14
ENSG00000001084	GCLC	chr6	53497341	53616970	0.948333	8.45613e-14
ENSG00000115827	DCAF17	chr2	171434217	171485052	-1.37699	8.51847e-14
ENSG00000185104	FAF1	chr1	50437028	50960263	-1.49462	8.52939e-14
ENSG00000104140	RHOV	chr15	40872214	40874289	1.05938	8.75075e-14
ENSG00000101654	RNMT	chr18	13726660	13764558	-0.722959	9.18946e-14
ENSG00000167257	RNF214	chr11	117232625	117286445	-1.14743	9.29302e-14
ENSG00000137710	RDX	chr11	110174880	110296722	0.625783	9.60256e-14
ENSG00000131446	MGAT1	chr5	180784782	180815652	0.675878	9.67641e-14
ENSG00000159131	GART	chr21	33503931	33543491	-0.89421	9.8109e-14
ENSG00000142186	SCYL1	chr11	65525077	65538704	-1.11334	1.01514e-13
ENSG00000110881	ASIC1	chr12	50057548	50083611	1.23297	1.02199e-13
ENSG00000166747	AP1G1	chr16	71729000	71809201	-0.733981	1.03841e-13
ENSG00000141956	PRDM15	chr21	41798225	41879482	-1.3987	1.04198e-13
ENSG00000100441	KHNYN	chr14	24429286	24441834	-1.48843	1.05381e-13
ENSG00000106459	NRF1	chr7	129611714	129757082	-1.22637	1.05381e-13
ENSG00000266962	AC067852.2	chr17	42552436	42554748	-1.2825	1.05381e-13
ENSG00000172086	KRCC1	chr2	88027205	88055729	-1.94173	1.06057e-13
ENSG00000089060	SLC8B1	chr12	113298759	113359493	-1.37895	1.07716e-13
ENSG00000119392	GLE1	chr9	128504700	128542288	-0.654643	1.08981e-13
ENSG00000178038	ALS2CL	chr3	46668997	46693704	-2.20523	1.17071e-13
ENSG00000156253	RWDD2B	chr21	29004384	29019378	-1.08368	1.26803e-13
ENSG00000140416	TPM1	chr15	63042632	63071915	0.779298	1.30369e-13
ENSG00000137843	PAK6	chr15	40238759	40277487	-1.64681	1.3506e-13
ENSG00000188234	AGAP4	chr10	45825594	45853875	-3.04519	1.35609e-13
ENSG00000154174	TOMM70	chr3	100363431	100401398	0.561179	1.36991e-13
ENSG00000259891	AC107375.1	chr8	140505813	140508043	1.12487	1.3813e-13
ENSG00000119402	FBXW2	chr9	120751978	120793412	-0.688713	1.39173e-13
ENSG00000167785	ZNF558	chr19	8806170	8832328	-1.8002	1.40614e-13
ENSG00000162994	CLHC1	chr2	55174791	55232563	-2.58569	1.41587e-13
ENSG00000269609	RPARP-AS1	chr10	102449817	102461106	1.28921	1.44122e-13
ENSG00000136238	RAC1	chr7	6374523	6403977	0.530166	1.53029e-13
ENSG00000198707	CEP290	chr12	88049014	88142216	-1.11273	1.58818e-13
ENSG00000033327	GAB2	chr11	78215297	78418348	0.961738	1.59115e-13
ENSG00000183864	TOB2	chr22	41433492	41447023	0.637285	1.59115e-13
ENSG00000255150	EID3	chr12	104303739	104305205	2.55014	1.59115e-13
ENSG00000176641	RNF152	chr18	61808063	61894247	1.92387	1.61358e-13
ENSG00000172831	CES2	chr16	66934444	66945096	-1.04191	1.6136e-13
ENSG00000104413	ESRP1	chr8	94641074	94707466	-1.18933	1.64849e-13
ENSG00000123562	MORF4L2	chrX	103675496	103688158	-0.55923	1.65483e-13
ENSG00000124098	FAM210B	chr20	56358915	56368663	0.887688	1.6748e-13
ENSG00000272068	AL365181.2	chr1	156637783	156641004	-2.48593	1.70068e-13
ENSG00000139350	NEDD1	chr12	96907223	96953777	-0.797379	1.71357e-13
ENSG00000279522	AC008536.3	chr5	112894933	112896531	-2.4973	1.72072e-13
ENSG00000135205	CCDC146	chr7	77122434	77329533	-2.35575	1.76717e-13
ENSG00000177707	NECTIN3	chr3	111070071	111275563	0.544928	1.80174e-13
ENSG00000178996	SNX18	chr5	54517759	54546585	0.748293	1.8314e-13
ENSG00000138138	ATAD1	chr10	87751512	87841343	-0.702605	1.84775e-13
ENSG00000110422	HIPK3	chr11	33256672	33357023	0.770266	1.88678e-13
ENSG00000146904	EPHA1	chr7	143390289	143408892	-1.68219	2.03728e-13
ENSG00000142687	KIAA0319L	chr1	35433490	35557950	-0.964617	2.06536e-13
ENSG00000125378	BMP4	chr14	53949736	53958761	0.58812	2.11073e-13
ENSG00000163930	BAP1	chr3	52401013	52410350	-1.29615	2.11138e-13
ENSG00000117399	CDC20	chr1	43358955	43363203	-0.93757	2.11343e-13
ENSG00000136636	KCTD3	chr1	215567392	215621807	-0.860833	2.13543e-13
ENSG00000072310	SREBF1	chr17	17810399	17837002	0.836124	2.31232e-13
ENSG00000123992	DNPEP	chr2	219373546	219400022	-1.11867	2.34852e-13
ENSG00000171604	CXXC5	chr5	139647299	139683882	0.981272	2.37777e-13
ENSG00000272578	AP000347.1	chr22	23658094	23717356	-2.38002	2.39695e-13
ENSG00000149187	CELF1	chr11	47465933	47565569	0.504324	2.52651e-13
ENSG00000170791	CHCHD7	chr8	56211686	56218798	0.849981	2.54513e-13
ENSG00000047188	YTHDC2	chr5	113513683	113595285	-0.95754	2.61981e-13
ENSG00000221914	PPP2R2A	chr8	26291491	26372680	0.579708	2.74453e-13
ENSG00000198919	DZIP3	chr3	108589682	108694846	-1.26872	2.74727e-13
ENSG00000175793	SFN	chr1	26863138	26864457	0.605666	2.86648e-13
ENSG00000259953	AL138756.1	chr9	112032555	112037730	-2.59666	2.97843e-13
ENSG00000002834	LASP1	chr17	38869859	38921770	-0.642285	3.27468e-13
ENSG00000229043	AC091729.3	chr7	1160374	1165267	1.02153	3.41468e-13
ENSG00000254531	FLJ20021	chr4	101347780	101348883	1.5646	3.46843e-13
ENSG00000138376	BARD1	chr2	214725646	214809711	-1.01044	3.50791e-13
ENSG00000058668	ATP2B4	chr1	203626561	203744081	-1.08635	3.55045e-13
ENSG00000171206	TRIM8	chr10	102644496	102658407	0.971794	3.60194e-13
ENSG00000094975	SUCO	chr1	172532349	172611833	0.697246	3.6598e-13
ENSG00000165916	PSMC3	chr11	47418769	47426473	-0.610129	3.71267e-13
ENSG00000118523	CTGF	chr6	131948176	131951373	0.876168	3.78797e-13
ENSG00000107185	RGP1	chr9	35749287	35758575	-1.06878	3.97549e-13
ENSG00000048707	VPS13D	chr1	12230067	12512047	-1.33529	4.08881e-13
ENSG00000089154	GCN1	chr12	120127203	120194710	-0.60281	4.10077e-13
ENSG00000103978	TMEM87A	chr15	42210452	42273663	-0.645871	4.10077e-13
ENSG00000170456	DENND5B	chr12	31382223	31591097	-1.36822	4.2118e-13
ENSG00000151612	ZNF827	chr4	145757627	145938635	-1.60265	4.37153e-13
ENSG00000112208	BAG2	chr6	57172326	57189833	0.875743	4.41252e-13
ENSG00000152348	ATG10	chr5	81972025	82276857	-1.81497	4.413e-13
ENSG00000143398	PIP5K1A	chr1	151197949	151249536	-0.597506	4.43595e-13
ENSG00000006576	PHTF2	chr7	77798792	77957503	-1.00162	4.47458e-13
ENSG00000100228	RAB36	chr22	23145326	23164350	-2.66406	4.5479e-13
ENSG00000108883	EFTUD2	chr17	44849943	44899662	-0.841349	4.58695e-13
ENSG00000115946	PNO1	chr2	68157844	68176238	-0.883527	4.63503e-13
ENSG00000198169	ZNF251	chr8	144720907	144756417	-2.13428	4.65998e-13
ENSG00000205336	ADGRG1	chr16	57610652	57665580	-0.988135	4.69522e-13
ENSG00000187605	TET3	chr2	73986404	74108176	1.30313	4.95507e-13
ENSG00000167601	AXL	chr19	41219203	41261766	-1.84256	5.16462e-13
ENSG00000136854	STXBP1	chr9	127579370	127696027	1.08645	5.24332e-13
ENSG00000206560	ANKRD28	chr3	15667236	15859771	-1.02534	5.3446e-13
ENSG00000104812	GYS1	chr19	48968125	48993310	-1.31872	5.35697e-13
ENSG00000244026	FAM86DP	chr3	75421552	75435110	-1.46204	5.35697e-13
ENSG00000084093	REST	chr4	56907876	56966678	0.818034	5.47279e-13
ENSG00000187097	ENTPD5	chr14	73958010	74019399	-1.74053	5.56545e-13
ENSG00000112996	MRPS30	chr5	44808925	44820428	0.705119	5.63374e-13
ENSG00000113761	ZNF346	chr5	177022696	177081189	-1.08537	5.91349e-13
ENSG00000132467	UTP3	chr4	70688479	70690551	-0.757486	5.93946e-13
ENSG00000056050	HPF1	chr4	169729465	169757953	-0.893665	5.99619e-13
ENSG00000180806	HOXC9	chr12	53994895	54003337	1.0438	6.00248e-13
ENSG00000165271	NOL6	chr9	33461441	33473930	-0.971758	6.05464e-13
ENSG00000204227	RING1	chr6	33208495	33212722	-1.31404	6.21338e-13
ENSG00000132773	TOE1	chr1	45339670	45343975	-1.30668	6.3571e-13
ENSG00000119900	OGFRL1	chr6	71288803	71308950	1.07837	6.37544e-13
ENSG00000077549	CAPZB	chr1	19338776	19485539	-0.588978	6.44832e-13
ENSG00000099284	H2AFY2	chr10	70052796	70112280	-1.13689	6.55054e-13
ENSG00000168061	SAC3D1	chr11	65040901	65044828	0.917354	6.74085e-13
ENSG00000187531	SIRT7	chr17	81911939	81921323	0.69207	6.95185e-13
ENSG00000120658	ENOX1	chr13	43213518	43786908	-3.19896	6.97039e-13
ENSG00000110917	MLEC	chr12	120686869	120701864	0.668374	7.21882e-13
ENSG00000143067	ZNF697	chr1	119619422	119647773	0.915847	7.22245e-13
ENSG00000173320	STOX2	chr4	183797692	184023526	1.47972	7.26175e-13
ENSG00000113569	NUP155	chr5	37288137	37371181	-1.27301	7.29228e-13
ENSG00000082516	GEMIN5	chr5	154887416	154938209	-0.929328	7.45776e-13
ENSG00000206530	CFAP44	chr3	113286947	113441610	-1.76872	7.50491e-13
ENSG00000141569	TRIM65	chr17	75880335	75897003	0.785836	7.6767e-13
ENSG00000108389	MTMR4	chr17	58489529	58517905	0.645119	7.85203e-13
ENSG00000144524	COPS7B	chr2	231781671	231809254	0.696703	7.88121e-13
ENSG00000156017	CARNMT1	chr9	74981020	75028423	-1.08963	8.24271e-13
ENSG00000175066	GK5	chr3	142157527	142225607	-1.70893	8.46647e-13
ENSG00000166619	BLCAP	chr20	37492472	37527931	0.709475	8.51365e-13
ENSG00000135686	KLHL36	chr16	84648525	84667686	-0.79305	8.68224e-13
ENSG00000147121	KRBOX4	chrX	46446857	46497422	-2.55001	8.71671e-13
ENSG00000118922	KLF12	chr13	73686089	73995056	-2.11886	8.95451e-13
ENSG00000071127	WDR1	chr4	10074339	10116949	-0.618637	8.97522e-13
ENSG00000131844	MCCC2	chr5	71587288	71658704	0.988144	9.169e-13
ENSG00000141448	GATA6	chr18	22169443	22202528	1.68484	9.47252e-13
ENSG00000172534	HCFC1	chrX	153947553	153971807	0.634097	9.49236e-13
ENSG00000103043	VAC14	chr16	70687439	70801161	-2.0767	9.54646e-13
ENSG00000179913	B3GNT3	chr19	17794828	17813082	-2.03993	1.01569e-12
ENSG00000130147	SH3BP4	chr2	234951973	235055714	1.08295	1.01621e-12
ENSG00000197978	GOLGA6L9	chr15	82430018	82439153	1.158	1.02407e-12
ENSG00000158528	PPP1R9A	chr7	94907202	95296415	-1.03548	1.04005e-12
ENSG00000170525	PFKFB3	chr10	6144934	6254644	0.642967	1.04128e-12
ENSG00000137842	TMEM62	chr15	43123279	43185146	-1.57999	1.05792e-12
ENSG00000149357	LAMTOR1	chr11	72085895	72103387	-0.698057	1.05959e-12
ENSG00000157450	RNF111	chr15	58865175	59097419	-1.47584	1.06094e-12
ENSG00000115109	EPB41L5	chr2	120013005	120179119	1.30739	1.07295e-12
ENSG00000091622	PITPNM3	chr17	6451264	6556494	-2.54435	1.086e-12
ENSG00000075711	DLG1	chr3	197042560	197299300	-0.929616	1.08683e-12
ENSG00000162599	NFIA	chr1	60865259	61462793	-1.50928	1.09825e-12
ENSG00000279092	AC025678.3	chr15	34415450	34420273	1.37098	1.13091e-12
ENSG00000161682	FAM171A2	chr17	44353215	44363875	1.01692	1.16217e-12
ENSG00000099942	CRKL	chr22	20917426	20953749	0.754865	1.17749e-12
ENSG00000164631	ZNF12	chr7	6688433	6706923	0.808723	1.19015e-12
ENSG00000113621	TXNDC15	chr5	134873803	134901525	0.81653	1.20811e-12
ENSG00000133624	ZNF767P	chr7	149547154	149624752	-3.01565	1.22246e-12
ENSG00000070444	MNT	chr17	2384060	2401118	0.91627	1.23224e-12
ENSG00000134371	CDC73	chr1	193122017	193253901	0.771949	1.25557e-12
ENSG00000159247	TUBBP5	chr9	138150075	138177433	1.47072	1.27741e-12
ENSG00000117139	KDM5B	chr1	202724491	202809470	1.13331	1.29278e-12
ENSG00000102178	UBL4A	chrX	154483717	154486670	-0.761216	1.30185e-12
ENSG00000138336	TET1	chr10	68560656	68694482	1.9409	1.34638e-12
ENSG00000227615	AP001324.1	chr11	74745716	74746114	0.503568	1.3672e-12
ENSG00000150347	ARID5B	chr10	61901300	62096944	-2.44137	1.37998e-12
ENSG00000140044	JDP2	chr14	75427716	75474111	1.07805	1.39158e-12
ENSG00000154553	PDLIM3	chr4	185500660	185535612	1.00415	1.39851e-12
ENSG00000118193	KIF14	chr1	200551497	200620734	-1.80191	1.4513e-12
ENSG00000159335	PTMS	chr12	6765516	6770952	0.762599	1.45298e-12
ENSG00000142871	CYR61	chr1	85580761	85583962	-0.46718	1.45678e-12
ENSG00000134152	KATNBL1	chr15	34140674	34210096	0.758375	1.46536e-12
ENSG00000100350	FOXRED2	chr22	36487190	36507101	-1.59675	1.48835e-12
ENSG00000154803	FLCN	chr17	17212212	17237188	0.925097	1.49132e-12
ENSG00000055332	EIF2AK2	chr2	37099210	37157065	-0.975301	1.57382e-12
ENSG00000134884	ARGLU1	chr13	106541673	106568164	0.562284	1.58809e-12
ENSG00000253304	TMEM200B	chr1	29119428	29123935	0.751251	1.6084e-12
ENSG00000171603	CLSTN1	chr1	9729026	9824526	0.658292	1.61316e-12
ENSG00000108433	GOSR2	chr17	46923075	46975524	-0.745926	1.64462e-12
ENSG00000127564	PKMYT1	chr16	2968024	2980539	-1.16227	1.65464e-12
ENSG00000165025	SYK	chr9	90801787	90898549	-1.58195	1.65573e-12
ENSG00000197969	VPS13A	chr9	77177353	77421541	0.842974	1.66177e-12
ENSG00000033178	UBA6	chr4	67612652	67701179	-0.724937	1.66781e-12
ENSG00000155561	NUP205	chr7	135557919	135648757	-1.37814	1.76944e-12
ENSG00000240230	COX19	chr7	898778	975599	-0.778502	1.79054e-12
ENSG00000182022	CHST15	chr10	124007666	124093607	0.795305	1.80995e-12
ENSG00000101017	CD40	chr20	46118272	46129863	-1.38458	1.82733e-12
ENSG00000081014	AP4E1	chr15	50908672	51005900	-1.89017	1.85602e-12
ENSG00000163214	DHX57	chr2	38797729	38875934	-1.24798	1.87958e-12
ENSG00000131037	EPS8L1	chr19	55072020	55087923	-1.20974	1.88061e-12
ENSG00000167703	SLC43A2	chr17	1569267	1628886	-1.87383	1.88845e-12
ENSG00000154429	CCSAP	chr1	229321005	229343294	0.974858	1.89554e-12
ENSG00000141404	GNAL	chr18	11688956	11885685	-1.03618	1.89817e-12
ENSG00000189334	S100A14	chr1	153614255	153616986	0.691843	1.9092e-12
ENSG00000261061	AC092718.4	chr16	81030770	81031485	-1.86921	1.91221e-12
ENSG00000180376	CCDC66	chr3	56557161	56621818	-1.29821	1.92333e-12
ENSG00000109320	NFKB1	chr4	102501329	102617302	-0.734532	1.94882e-12
ENSG00000145623	OSMR	chr5	38845858	38945596	0.859533	1.9631e-12
ENSG00000116871	MAP7D1	chr1	36155579	36180849	0.700922	1.99307e-12
ENSG00000163029	SMC6	chr2	17663812	17800242	-0.83199	2.01648e-12
ENSG00000181991	MRPS11	chr15	88467453	88480773	-1.07839	2.03335e-12
ENSG00000107731	UNC5B	chr10	71212570	71302864	1.22397	2.03411e-12
ENSG00000132676	DAP3	chr1	155687960	155739010	-0.660529	2.0464e-12
ENSG00000171475	WIPF2	chr17	40219304	40284136	0.587861	2.07097e-12
ENSG00000244187	TMEM141	chr9	136791355	136793257	-1.37681	2.09082e-12
ENSG00000100479	POLE2	chr14	49643555	49688422	1.54338	2.1344e-12
ENSG00000136925	TSTD2	chr9	97600080	97633575	-1.10169	2.1344e-12
ENSG00000256667	KLRA1P	chr12	10588063	10599669	-2.38721	2.17969e-12
ENSG00000105810	CDK6	chr7	92604921	92836594	-0.824903	2.21859e-12
ENSG00000259623	AC125257.1	chr17	41848518	41851447	0.801855	2.2332e-12
ENSG00000130717	UCK1	chr9	131523801	131531268	-0.937837	2.24022e-12
ENSG00000136811	ODF2	chr9	128455186	128501292	-1.15725	2.25457e-12
ENSG00000174808	BTC	chr4	74744759	74794686	-1.3726	2.27293e-12
ENSG00000141627	DYM	chr18	49041474	49461347	-1.52481	2.28322e-12
ENSG00000177963	RIC8A	chr11	207511	215113	-1.38199	2.28322e-12
ENSG00000188994	ZNF292	chr6	87152833	87264196	0.737754	2.29452e-12
ENSG00000049249	TNFRSF9	chr1	7915894	7943165	-2.57435	2.41329e-12
ENSG00000130764	LRRC47	chr1	3778558	3796504	0.533874	2.4296e-12
ENSG00000104964	AES	chr19	3052910	3063107	0.614643	2.45661e-12
ENSG00000132603	NIP7	chr16	69339430	69343111	-0.818487	2.51603e-12
ENSG00000115216	NRBP1	chr2	27427790	27442259	0.693315	2.52069e-12
ENSG00000116752	BCAS2	chr1	114567557	114581639	-1.11438	2.54311e-12
ENSG00000111266	DUSP16	chr12	12474210	12562383	-1.43509	2.62796e-12
ENSG00000152422	XRCC4	chr5	83077498	83353787	-1.90494	2.64645e-12
ENSG00000169288	MRPL1	chr4	77862520	77952790	-0.683999	2.65567e-12
ENSG00000167771	RCOR2	chr11	63911221	63916844	1.1681	2.69336e-12
ENSG00000275342	PRAG1	chr8	8317736	8386498	-1.51265	2.71089e-12
ENSG00000140836	ZFHX3	chr16	72782885	73144447	0.898933	2.79255e-12
ENSG00000047621	C12orf4	chr12	4487728	4538508	-0.951534	2.80333e-12
ENSG00000131187	F12	chr5	177402140	177409576	0.848706	2.86181e-12
ENSG00000113558	SKP1	chr5	134148935	134177038	0.511755	2.91132e-12
ENSG00000168495	POLR3D	chr8	22245104	22254600	-0.905807	2.97499e-12
ENSG00000180035	ZNF48	chr16	30378106	30400108	-0.773344	3.06525e-12
ENSG00000102096	PIM2	chrX	48913182	48919024	0.699415	3.09947e-12
ENSG00000124181	PLCG1	chr20	41136960	41196801	0.992871	3.11673e-12
ENSG00000139718	SETD1B	chr12	121804180	121832584	-0.946506	3.18175e-12
ENSG00000013810	TACC3	chr4	1721490	1745176	-0.703632	3.31775e-12
ENSG00000111581	NUP107	chr12	68686734	68745809	-1.09585	3.34457e-12
ENSG00000025293	PHF20	chr20	35771974	35950381	-0.82342	3.35048e-12
ENSG00000183508	FAM46C	chr1	117605934	117628372	2.15755	3.36711e-12
ENSG00000143164	DCAF6	chr1	167935783	168075843	-1.24313	3.39737e-12
ENSG00000100266	PACSIN2	chr22	42835412	43015145	0.949631	3.77617e-12
ENSG00000118096	IFT46	chr11	118544528	118572970	-1.48775	3.82592e-12
ENSG00000156374	PCGF6	chr10	103302796	103351134	-1.49837	3.82592e-12
ENSG00000086200	IPO11	chr5	62403972	62628582	-1.75668	3.82658e-12
ENSG00000273485	AL139339.2	chr10	103450196	103450852	-2.57102	3.99241e-12
ENSG00000081181	ARG2	chr14	67619798	67651720	-1.41196	4.0363e-12
ENSG00000143367	TUFT1	chr1	151540305	151583583	0.6991	4.03816e-12
ENSG00000173473	SMARCC1	chr3	47585272	47782106	-0.509495	4.04247e-12
ENSG00000087008	ACOX3	chr4	8366282	8440723	-1.92409	4.05825e-12
ENSG00000180530	NRIP1	chr21	14961235	15065936	0.973407	4.05825e-12
ENSG00000177200	CHD9	chr16	53055033	53329150	-0.93498	4.05895e-12
ENSG00000183978	COA3	chr17	42795147	42798704	-1.36486	4.05895e-12
ENSG00000176387	HSD11B2	chr16	67430652	67437553	1.19869	4.22251e-12
ENSG00000145743	FBXL17	chr5	107859035	108382098	-1.12957	4.26703e-12
ENSG00000198060	MARCH5	chr10	92291163	92353964	0.809016	4.3152e-12
ENSG00000173889	PHC3	chr3	170086732	170181749	-0.83969	4.3731e-12
ENSG00000214194	SMIM30	chr7	113116718	113118613	-1.39564	4.3731e-12
ENSG00000100014	SPECC1L	chr22	24270817	24417740	-1.07517	4.4071e-12
ENSG00000141279	NPEPPS	chr17	47522942	47623276	-0.65255	4.43715e-12
ENSG00000170881	RNF139	chr8	124474738	124487914	0.804816	4.56484e-12
ENSG00000068024	HDAC4	chr2	239048168	239401654	-1.96031	4.58047e-12
ENSG00000277610	RNVU1-4	chr1	120942600	120942763	1.56376	4.66775e-12
ENSG00000147180	ZNF711	chrX	85244032	85273362	0.944591	4.80426e-12
ENSG00000138382	METTL5	chr2	169810081	169824931	-0.935748	4.88174e-12
ENSG00000159128	IFNGR2	chr21	33402896	33479348	-0.637474	4.90561e-12
ENSG00000171681	ATF7IP	chr12	14365632	14502935	-1.24642	5.01232e-12
ENSG00000177640	CASC2	chr10	118046279	118210153	-2.84264	5.47611e-12
ENSG00000168036	CTNNB1	chr3	41194837	41260096	0.505833	5.51303e-12
ENSG00000177613	CSTF2T	chr10	51695487	51699591	-0.986706	5.60524e-12
ENSG00000173726	TOMM20	chr1	235109336	235128936	0.536428	5.6754e-12
ENSG00000088812	ATRN	chr20	3471040	3651122	-1.01944	5.85135e-12
ENSG00000047578	KIAA0556	chr16	27550133	27780369	-1.84602	5.86096e-12
ENSG00000176624	MEX3C	chr18	51174550	51218304	1.04464	5.87606e-12
ENSG00000158042	MRPL17	chr11	6680782	6683401	-0.878915	5.90692e-12
ENSG00000101361	NOP56	chr20	2652145	2658393	0.485123	6.0854e-12
ENSG00000083750	RRAGB	chrX	55717739	55758774	1.86386	6.103e-12
ENSG00000006194	ZNF263	chr16	3263800	3301401	0.688987	6.15895e-12
ENSG00000089682	RBM41	chrX	107064420	107118823	-1.39342	6.85428e-12
ENSG00000251615	AC104825.2	chr4	8355090	8358338	-2.69098	7.00165e-12
ENSG00000185896	LAMP1	chr13	113297241	113323672	0.539779	7.1651e-12
ENSG00000159459	UBR1	chr15	42942897	43106113	-1.25146	7.70778e-12
ENSG00000164951	PDP1	chr8	93857807	93926066	0.519539	7.77055e-12
ENSG00000035141	FAM136A	chr2	70295975	70302090	-0.705169	7.86217e-12
ENSG00000107815	TWNK	chr10	100987367	100994401	-0.669671	7.96362e-12
ENSG00000149591	TAGLN	chr11	117199321	117204782	-0.747943	8.20608e-12
ENSG00000178057	NDUFAF3	chr3	49020459	49023495	-1.22228	8.31374e-12
ENSG00000100462	PRMT5	chr14	22920511	22929585	-0.70807	8.53364e-12
ENSG00000100731	PCNX1	chr14	70907405	71115382	-1.06398	8.5674e-12
ENSG00000110921	MVK	chr12	109573255	109598117	-1.48656	8.66658e-12
ENSG00000113161	HMGCR	chr5	75336329	75362104	0.640103	8.74744e-12
ENSG00000183421	RIPK4	chr21	41739369	41767106	0.960294	8.80963e-12
ENSG00000196743	GM2A	chr5	151212150	151270440	1.09917	8.80963e-12
ENSG00000125170	DOK4	chr16	57471922	57487327	0.915095	8.82689e-12
ENSG00000273230	AC102953.2	chr7	1464497	1467522	-1.49024	8.89201e-12
ENSG00000173334	TRIB1	chr8	125430321	125438405	0.544677	8.94647e-12
ENSG00000135749	PCNX2	chr1	232983435	233295713	-1.51356	8.98823e-12
ENSG00000142408	CACNG8	chr19	53963040	53990215	1.94462	9.06851e-12
ENSG00000149792	MRPL49	chr11	65122183	65127371	-1.18494	9.11858e-12
ENSG00000054267	ARID4B	chr1	235131634	235328219	0.659197	9.24003e-12
ENSG00000071537	SEL1L	chr14	81471549	81533861	-0.788572	9.3076e-12
ENSG00000126351	THRA	chr17	40058290	40093867	0.794528	9.5206e-12
ENSG00000128191	DGCR8	chr22	20080232	20111877	0.685222	1.00406e-11
ENSG00000141698	NT5C3B	chr17	41825181	41836263	-0.777157	1.0125e-11
ENSG00000198198	SZT2	chr1	43389882	43454247	-1.88319	1.02565e-11
ENSG00000068724	TTC7A	chr2	46916157	47076137	-2.0347	1.02632e-11
ENSG00000068784	SRBD1	chr2	45388680	45612165	-1.13013	1.03256e-11
ENSG00000100650	SRSF5	chr14	69726900	69772005	0.637944	1.05372e-11
ENSG00000179115	FARSA	chr19	12922479	12934037	-0.738435	1.05588e-11
ENSG00000100568	VTI1B	chr14	67647075	67674831	0.573175	1.09437e-11
ENSG00000063601	MTMR1	chrX	150692971	150765103	-1.03238	1.09835e-11
ENSG00000140545	MFGE8	chr15	88898683	88913411	0.792386	1.10656e-11
ENSG00000112624	BICRAL	chr6	42746958	42868560	-1.43103	1.12449e-11
ENSG00000148737	TCF7L2	chr10	112950250	113167678	0.868153	1.13772e-11
ENSG00000186416	NKRF	chrX	119588337	119605895	0.91439	1.1564e-11
ENSG00000163655	GMPS	chr3	155870536	155944026	-0.870516	1.1815e-11
ENSG00000014123	UFL1	chr6	96521595	96555276	-0.857347	1.18329e-11
ENSG00000204217	BMPR2	chr2	202376936	202567751	-1.79701	1.20449e-11
ENSG00000137502	RAB30	chr11	82973133	83071923	1.42076	1.23282e-11
ENSG00000166974	MAPRE2	chr18	34976928	35143470	0.974064	1.25077e-11
ENSG00000119636	BBOF1	chr14	74019353	74082863	-1.92389	1.25501e-11
ENSG00000129515	SNX6	chr14	34561094	34630183	-0.831413	1.25659e-11
ENSG00000089289	IGBP1	chrX	70133449	70166324	-0.960131	1.26215e-11
ENSG00000138347	MYPN	chr10	68106117	68212017	-2.77497	1.26364e-11
ENSG00000173905	GOLIM4	chr3	168008677	168095975	0.755727	1.47274e-11
ENSG00000128513	POT1	chr7	124822386	124929983	-1.86344	1.4757e-11
ENSG00000165416	SUGT1	chr13	52652709	52700909	0.539892	1.50351e-11
ENSG00000166199	ALKBH3	chr11	43880811	43920266	-0.930847	1.51407e-11
ENSG00000184445	KNTC1	chr12	122527246	122626396	-1.68381	1.5282e-11
ENSG00000076351	SLC46A1	chr17	28394756	28407197	-1.83562	1.52928e-11
ENSG00000162704	ARPC5	chr1	183620846	183635757	-0.615142	1.54375e-11
ENSG00000134109	EDEM1	chr3	5187646	5219957	1.86425	1.56362e-11
ENSG00000020256	ZFP64	chr20	52051663	52204308	-1.48397	1.58183e-11
ENSG00000163050	COQ8A	chr1	226897536	226987545	1.07192	1.61864e-11
ENSG00000139289	PHLDA1	chr12	76025447	76033932	-0.445164	1.68358e-11
ENSG00000138617	PARP16	chr15	65234460	65300618	1.37749	1.69637e-11
ENSG00000095139	ARCN1	chr11	118572390	118603033	-0.810565	1.71535e-11
ENSG00000144647	POMGNT2	chr3	43079232	43106076	0.657611	1.79121e-11
ENSG00000110911	SLC11A2	chr12	50979401	51028566	0.827935	1.80115e-11
ENSG00000084774	CAD	chr2	27217390	27243943	-0.822353	1.8044e-11
ENSG00000198648	STK39	chr2	167954020	168248141	-0.937749	1.8155e-11
ENSG00000117595	IRF6	chr1	209785623	209806175	1.05987	1.8202e-11
ENSG00000198015	MRPL42	chr12	93467488	93516213	-0.679052	1.82401e-11
ENSG00000128309	MPST	chr22	37019635	37029822	-0.87702	1.84366e-11
ENSG00000145214	DGKQ	chr4	958887	986895	0.946946	1.86243e-11
ENSG00000164674	SYTL3	chr6	158650014	158764876	-0.916387	2.00646e-11
ENSG00000103642	LACTB	chr15	63121800	63142061	1.17618	2.0508e-11
ENSG00000139410	SDSL	chr12	113422237	113438276	-1.5743	2.06357e-11
ENSG00000095319	NUP188	chr9	128947699	129007096	-0.792031	2.0679e-11
ENSG00000103855	CD276	chr15	73683966	73714518	0.657596	2.09232e-11
ENSG00000127804	METTL16	chr17	2405562	2511891	-1.03895	2.10204e-11
ENSG00000073536	NLE1	chr17	35128753	35142315	-0.914114	2.10812e-11
ENSG00000041982	TNC	chr9	115019578	115118257	-2.33364	2.16816e-11
ENSG00000144468	RHBDD1	chr2	226835581	226999215	-1.13684	2.1773e-11
ENSG00000149308	NPAT	chr11	108157215	108222642	-1.21297	2.20895e-11
ENSG00000163216	SPRR2D	chr1	153039725	153041931	1.56693	2.25863e-11
ENSG00000146376	ARHGAP18	chr6	129576132	129710225	-0.65784	2.30088e-11
ENSG00000135341	MAP3K7	chr6	90513573	90587045	-0.630806	2.31442e-11
ENSG00000172965	MIR4435-2HG	chr2	111196350	111495100	0.974527	2.33724e-11
ENSG00000107833	NPM3	chr10	101781325	101783413	0.458383	2.34543e-11
ENSG00000129355	CDKN2D	chr19	10566462	10569059	1.0663	2.37563e-11
ENSG00000267322	SNHG22	chr18	49814023	49851059	0.882554	2.38028e-11
ENSG00000186480	INSIG1	chr7	155297776	155310235	0.803143	2.4e-11
ENSG00000064961	HMG20B	chr19	3572777	3579088	0.681375	2.40702e-11
ENSG00000076003	MCM6	chr2	135839626	135876426	-0.816886	2.41826e-11
ENSG00000131462	TUBG1	chr17	42609676	42615234	-1.15214	2.41939e-11
ENSG00000177051	FBXO46	chr19	45710629	45730904	-0.677163	2.52404e-11
ENSG00000141568	FOXK2	chr17	82519713	82644662	-0.652851	2.54664e-11
ENSG00000151693	ASAP2	chr2	9206765	9405683	-1.2963	2.60739e-11
ENSG00000170776	AKAP13	chr15	85380571	85749358	0.742411	2.60913e-11
ENSG00000151422	FER	chr5	108747822	109196841	-1.03999	2.63244e-11
ENSG00000164983	TMEM65	chr8	124306189	124372692	0.823998	2.66247e-11
ENSG00000001167	NFYA	chr6	41072945	41099976	0.973491	2.69233e-11
ENSG00000117360	PRPF3	chr1	150321476	150353195	-0.943689	2.70908e-11
ENSG00000125458	NT5C	chr17	75130225	75131795	-0.811168	2.77884e-11
ENSG00000066027	PPP2R5A	chr1	212285537	212361863	0.97043	2.78203e-11
ENSG00000136279	DBNL	chr7	44044640	44069456	-1.15094	2.79136e-11
ENSG00000122042	UBL3	chr13	29764371	29850684	1.10837	2.82331e-11
ENSG00000147650	LRP12	chr8	104489231	104589024	0.846001	2.82506e-11
ENSG00000186318	BACE1	chr11	117285207	117316259	-1.05505	2.8574e-11
ENSG00000143207	RFWD2	chr1	175944831	176207493	-1.25702	2.89034e-11
ENSG00000156030	ELMSAN1	chr14	73715122	73790285	0.824384	2.98953e-11
ENSG00000109321	AREG	chr4	74445134	74455009	-0.53129	2.99457e-11
ENSG00000226380	AC016831.1	chr7	130876809	130913310	0.93678	3.00525e-11
ENSG00000167461	RAB8A	chr19	16111629	16134234	-0.939426	3.05527e-11
ENSG00000160584	SIK3	chr11	116843402	117098437	1.00044	3.1774e-11
ENSG00000179862	CITED4	chr1	40861051	40862366	1.73381	3.23065e-11
ENSG00000160172	FAM86C2P	chr11	67791648	67805336	-2.28783	3.24566e-11
ENSG00000143924	EML4	chr2	42169350	42332548	-0.713451	3.32326e-11
ENSG00000130713	EXOSC2	chr9	130693721	130704894	-0.927223	3.32778e-11
ENSG00000246922	UBAP1L	chr15	65092770	65115197	-2.34096	3.38862e-11
ENSG00000177565	TBL1XR1	chr3	177019340	177228000	0.668586	3.50208e-11
ENSG00000196937	FAM3C	chr7	121348851	121396364	0.869314	3.55465e-11
ENSG00000166913	YWHAB	chr20	44885676	44908532	0.4858	3.57109e-11
ENSG00000135074	ADAM19	chr5	157395534	157575775	-1.10835	3.6086e-11
ENSG00000148690	FRA10AC1	chr10	93667883	93702572	-0.788287	3.62521e-11
ENSG00000167978	SRRM2	chr16	2752329	2772538	0.475087	3.65693e-11
ENSG00000205189	ZBTB10	chr8	80485619	80526265	0.890604	3.72239e-11
ENSG00000063438	AHRR	chr5	304176	438291	-1.39692	3.78575e-11
ENSG00000177084	POLE	chr12	132623753	132687365	-0.955533	3.7937e-11
ENSG00000109689	STIM2	chr4	26857678	27025381	0.615729	3.82445e-11
ENSG00000095739	BAMBI	chr10	28677342	28682939	0.932542	3.90347e-11
ENSG00000169679	BUB1	chr2	110637698	110678114	-1.16496	3.93872e-11
ENSG00000197093	GAL3ST4	chr7	100159244	100168750	1.70075	3.9618e-11
ENSG00000158417	EIF5B	chr2	99337353	99401326	0.473119	3.96277e-11
ENSG00000221821	C6orf226	chr6	42890265	42890816	1.47417	3.96466e-11
ENSG00000175602	CCDC85B	chr11	65890112	65891635	1.74327	4.03651e-11
ENSG00000011260	UTP18	chr17	51260528	51297936	-0.61615	4.05854e-11
ENSG00000106537	TSPAN13	chr7	16753535	16784536	0.909108	4.11722e-11
ENSG00000247556	OIP5-AS1	chr15	41283990	41309737	-0.659875	4.12605e-11
ENSG00000113070	HBEGF	chr5	140332843	140346631	0.767845	4.13583e-11
ENSG00000197183	NOL4L	chr20	32443059	32585074	1.80334	4.14584e-11
ENSG00000183723	CMTM4	chr16	66614750	66696707	0.625802	4.28384e-11
ENSG00000101194	SLC17A9	chr20	62952647	62969585	-1.06919	4.31987e-11
ENSG00000160888	IER2	chr19	13150415	13154908	0.62269	4.34329e-11
ENSG00000072518	MARK2	chr11	63838928	63911019	0.721244	4.48992e-11
ENSG00000047365	ARAP2	chr4	35948221	36244509	-1.30279	4.49217e-11
ENSG00000092853	CLSPN	chr1	35720218	35769967	-0.765363	4.60157e-11
ENSG00000184232	OAF	chr11	120210767	120230332	0.800054	4.62307e-11
ENSG00000184939	ZFP90	chr16	68530090	68576072	-1.69902	4.76951e-11
ENSG00000121988	ZRANB3	chr2	135136916	135531236	-1.96921	4.80923e-11
ENSG00000015171	ZMYND11	chr10	134465	254637	-0.608179	4.81765e-11
ENSG00000159461	AMFR	chr16	56361452	56425538	0.701089	4.88746e-11
ENSG00000260563	AC132872.1	chr17	82293716	82294910	1.81061	4.91022e-11
ENSG00000024422	EHD2	chr19	47713343	47743134	-1.88509	4.95289e-11
ENSG00000166454	ATMIN	chr16	81035847	81047358	0.551192	5.20673e-11
ENSG00000048544	MRPS10	chr6	42206801	42217865	-0.708933	5.27061e-11
ENSG00000103507	BCKDK	chr16	31106107	31112791	-1.57475	5.27061e-11
ENSG00000114416	FXR1	chr3	180868141	180982753	0.523566	5.29973e-11
ENSG00000173598	NUDT4	chr12	93377883	93408146	0.695803	5.31509e-11
ENSG00000181744	C3orf58	chr3	143971798	144048719	0.870006	5.31988e-11
ENSG00000145725	PPIP5K2	chr5	103120149	103212799	-1.05891	5.37084e-11
ENSG00000147536	GINS4	chr8	41529206	41545046	-1.85291	5.40432e-11
ENSG00000175581	MRPL48	chr11	73787316	73865133	0.796467	5.51102e-11
ENSG00000198729	PPP1R14C	chr6	150143076	150250357	1.05317	5.81701e-11
ENSG00000090266	NDUFB2	chr7	140690777	140722790	0.569053	5.83137e-11
ENSG00000147036	LANCL3	chrX	37571569	37684463	1.2136	5.87439e-11
ENSG00000177697	CD151	chr11	832843	839831	-0.821225	6.08355e-11
ENSG00000169131	ZNF354A	chr5	178694605	178730702	-0.720625	6.19006e-11
ENSG00000103496	STX4	chr16	31032889	31042975	-1.14015	6.3734e-11
ENSG00000134030	CTIF	chr18	48539046	48863217	-2.60941	6.59498e-11
ENSG00000109111	SUPT6H	chr17	28662091	28702684	-0.734207	6.81521e-11
ENSG00000106723	SPIN1	chr9	88388419	88478694	0.540211	6.86851e-11
ENSG00000135457	TFCP2	chr12	51093663	51173134	-0.673113	6.87327e-11
ENSG00000148926	ADM	chr11	10304680	10307397	0.611774	7.02019e-11
ENSG00000174804	FZD4	chr11	86945679	86955391	1.72251	7.15817e-11
ENSG00000196510	ANAPC7	chr12	110372900	110403730	-0.894308	7.2693e-11
ENSG00000167657	DAPK3	chr19	3958453	3971123	-0.77447	7.28238e-11
ENSG00000185950	IRS2	chr13	109752698	109786568	0.486388	7.32139e-11
ENSG00000129315	CCNT1	chr12	48688458	48716998	0.621753	7.38165e-11
ENSG00000151465	CDC123	chr10	12195965	12250589	-0.551568	7.46952e-11
ENSG00000167721	TSR1	chr17	2322503	2337507	-0.560924	7.54233e-11
ENSG00000113504	SLC12A7	chr5	1050376	1112035	-1.13786	7.71023e-11
ENSG00000148300	REXO4	chr9	133406059	133418096	-0.80279	7.72738e-11
ENSG00000123374	CDK2	chr12	55966769	55972784	-0.674184	7.95577e-11
ENSG00000077721	UBE2A	chrX	119574467	119591083	-0.909207	8.05822e-11
ENSG00000214046	SMIM7	chr19	16630751	16660442	-0.812983	8.11909e-11
ENSG00000111860	CEP85L	chr6	118460772	118710075	1.00552	8.31985e-11
ENSG00000169918	OTUD7A	chr15	31475398	31870789	-2.6931	8.33615e-11
ENSG00000169213	RAB3B	chr1	51907956	51990764	-1.03202	8.40975e-11
ENSG00000090263	MRPS33	chr7	141002610	141015228	-0.639685	8.7869e-11
ENSG00000088325	TPX2	chr20	31739271	31801805	-0.70501	8.81246e-11
ENSG00000122068	FYTTD1	chr3	197737179	197787596	0.511566	9.05651e-11
ENSG00000196914	ARHGEF12	chr11	120336914	120489936	0.706411	9.20359e-11
ENSG00000161021	MAML1	chr5	179732850	179777286	0.865595	9.27169e-11
ENSG00000170759	KIF5B	chr10	32009010	32056431	0.493033	9.36847e-11
ENSG00000162889	MAPKAPK2	chr1	206684944	206734283	0.510066	9.52378e-11
ENSG00000114120	SLC25A36	chr3	140941830	140979933	0.605635	9.56145e-11
ENSG00000158006	PAFAH2	chr1	25959767	25998157	-1.82467	9.65367e-11
ENSG00000066422	ZBTB11	chr3	101648889	101677495	0.631244	9.66861e-11
ENSG00000010322	NISCH	chr3	52455118	52493071	-0.806337	9.73781e-11
ENSG00000122696	SLC25A51	chr9	37879400	37904353	1.29017	9.84072e-11
ENSG00000140367	UBE2Q2	chr15	75843285	75901078	0.805606	9.88884e-11
ENSG00000166801	FAM111A	chr11	59142748	59155039	-0.912579	9.906e-11
ENSG00000163006	CCDC138	chr2	108786757	108885477	-1.5297	9.9448e-11
ENSG00000065457	ADAT1	chr16	75596981	75623300	-1.23326	1.01386e-10
ENSG00000197912	SPG7	chr16	89490917	89557768	-0.801676	1.0343e-10
ENSG00000185650	ZFP36L1	chr14	68787660	68796253	0.645988	1.05223e-10
ENSG00000169710	FASN	chr17	82078333	82098332	0.471571	1.0599e-10
ENSG00000160957	RECQL4	chr8	144511288	144517845	-0.595909	1.06233e-10
ENSG00000141367	CLTC	chr17	59619689	59696956	-0.44979	1.10583e-10
ENSG00000207110	RNU1-106P	chr8	127999131	127999294	1.9036	1.10696e-10
ENSG00000251192	ZNF674	chrX	46497727	46545457	-2.21596	1.10696e-10
ENSG00000137714	FDX1	chr11	110429883	110464881	0.537683	1.10774e-10
ENSG00000278909	AC007608.4	chr16	50555355	50558719	1.67743	1.13283e-10
ENSG00000152495	CAMK4	chr5	111223653	111494886	-1.4835	1.13452e-10
ENSG00000028528	SNX1	chr15	64094123	64146090	0.545308	1.14167e-10
ENSG00000124782	RREB1	chr6	7107597	7251980	1.19178	1.14856e-10
ENSG00000145358	DDIT4L	chr4	100185870	100190782	1.66537	1.15667e-10
ENSG00000199961	SNORD1B	chr17	76561109	76561192	2.57468	1.20776e-10
ENSG00000135378	PRRG4	chr11	32829943	32858123	-1.27925	1.2111e-10
ENSG00000142188	TMEM50B	chr21	33432485	33480011	0.762144	1.22981e-10
ENSG00000163617	CCDC191	chr3	113964137	114056613	-2.04833	1.26191e-10
ENSG00000169251	NMD3	chr3	161104696	161253532	0.522706	1.29064e-10
ENSG00000135966	TGFBRAP1	chr2	105264391	105330034	0.844694	1.31271e-10
ENSG00000113580	NR3C1	chr5	143277931	143435512	0.955681	1.34099e-10
ENSG00000135999	EPC2	chr2	148644440	148787568	0.727267	1.37168e-10
ENSG00000197746	PSAP	chr10	71816298	71851375	0.468861	1.3769e-10
ENSG00000068366	ACSL4	chrX	109624244	109733403	-0.615642	1.37993e-10
ENSG00000196821	C6orf106	chr6	34587288	34696859	0.538811	1.38385e-10
ENSG00000169018	FEM1B	chr15	68277803	68295865	0.729636	1.41462e-10
ENSG00000188242	PP7080	chr5	466124	473098	0.993044	1.42162e-10
ENSG00000142453	CARM1	chr19	10871513	10923070	0.615312	1.44968e-10
ENSG00000258634	AL160006.1	chr1	110058340	110062555	-2.54861	1.45532e-10
ENSG00000183337	BCOR	chrX	40049815	40177329	0.975039	1.46038e-10
ENSG00000137801	THBS1	chr15	39581079	39599466	-0.549983	1.4845e-10
ENSG00000101464	PIGU	chr20	34560542	34698790	-1.26392	1.49158e-10
ENSG00000112343	TRIM38	chr6	25962802	25991226	-1.64716	1.49991e-10
ENSG00000132950	ZMYM5	chr13	19823482	19863636	1.54028	1.52288e-10
ENSG00000157933	SKI	chr1	2228695	2310119	0.739755	1.53367e-10
ENSG00000062725	APPBP2	chr17	60443149	60526219	-0.84932	1.58393e-10
ENSG00000099812	MISP	chr19	751126	764318	-0.95742	1.58581e-10
ENSG00000181038	METTL23	chr17	76726830	76733936	-1.24486	1.59544e-10
ENSG00000157637	SLC38A10	chr17	81245000	81295547	-0.818039	1.61664e-10
ENSG00000198001	IRAK4	chr12	43758944	43789543	-1.74912	1.66294e-10
ENSG00000155506	LARP1	chr5	154712902	154817607	0.542499	1.67036e-10
ENSG00000065150	IPO5	chr13	97953658	98024297	-0.610673	1.70041e-10
ENSG00000171084	FAM86JP	chr3	125916620	125930024	-1.60233	1.71028e-10
ENSG00000156531	PHF6	chrX	134373253	134428791	-0.845595	1.71529e-10
ENSG00000179335	CLK3	chr15	74598500	74645414	0.838967	1.73236e-10
ENSG00000140284	SLC27A2	chr15	50182196	50236395	-1.33116	1.74901e-10
ENSG00000123892	RAB38	chr11	88113242	88175467	1.1942	1.82935e-10
ENSG00000116580	GON4L	chr1	155749662	155859400	-0.900161	1.84728e-10
ENSG00000099940	SNAP29	chr22	20858983	20891218	-0.97749	1.87025e-10
ENSG00000185730	ZNF696	chr8	143289676	143298061	-0.780423	1.89993e-10
ENSG00000137812	KNL1	chr15	40594020	40664342	-1.18267	1.9245e-10
ENSG00000114999	TTL	chr2	112482154	112541739	-0.67265	1.99109e-10
ENSG00000182827	ACBD3	chr1	226144679	226186730	0.484543	2.03405e-10
ENSG00000007545	CRAMP1	chr16	1612325	1677908	-1.24219	2.03647e-10
ENSG00000123130	ACOT9	chrX	23702253	23766475	0.688278	2.04033e-10
ENSG00000151135	TMEM263	chr12	106955719	106978778	0.807319	2.04065e-10
ENSG00000135540	NHSL1	chr6	138422043	138692571	0.819341	2.04156e-10
ENSG00000142235	LMTK3	chr19	48485271	48513189	-1.33018	2.07139e-10
ENSG00000153317	ASAP1	chr8	130052104	130443660	-0.736674	2.10342e-10
ENSG00000173818	ENDOV	chr17	80415165	80438086	-1.09846	2.26502e-10
ENSG00000168264	IRF2BP2	chr1	234604269	234609525	0.69168	2.30333e-10
ENSG00000085491	SLC25A24	chr1	108134036	108200849	-0.792832	2.33054e-10
ENSG00000273284	AP001033.2	chr18	9259388	9260390	2.57947	2.34504e-10
ENSG00000080986	NDC80	chr18	2571511	2616635	-1.2892	2.35021e-10
ENSG00000105771	SMG9	chr19	43727992	43754990	-1.24568	2.35086e-10
ENSG00000143537	ADAM15	chr1	155050566	155062775	0.745752	2.36418e-10
ENSG00000125656	CLPP	chr19	6361452	6368908	-0.590419	2.36732e-10
ENSG00000110925	CSRNP2	chr12	51061205	51083664	1.0975	2.37079e-10
ENSG00000197576	HOXA4	chr7	27128507	27130799	2.07944	2.37464e-10
ENSG00000100297	MCM5	chr22	35400063	35425430	-0.749597	2.37647e-10
ENSG00000182544	MFSD5	chr12	53251251	53254405	0.692346	2.38865e-10
ENSG00000088826	SMOX	chr20	4120980	4187747	1.03139	2.44669e-10
ENSG00000234608	MAPKAPK5-AS1	chr12	111839764	111842902	0.898111	2.46929e-10
ENSG00000049130	KITLG	chr12	88492793	88580851	0.458079	2.51107e-10
ENSG00000125449	ARMC7	chr17	75109952	75130265	-0.924547	2.54428e-10
ENSG00000101246	ARFRP1	chr20	63698642	63708025	-0.940248	2.54621e-10
ENSG00000123179	EBPL	chr13	49660723	49691475	0.775516	2.56966e-10
ENSG00000026508	CD44	chr11	35138870	35232402	0.554715	2.60018e-10
ENSG00000198467	TPM2	chr9	35681992	35691020	-0.641155	2.66768e-10
ENSG00000102384	CENPI	chrX	101098218	101163681	-1.89425	2.66919e-10
ENSG00000073711	PPP2R3A	chr3	135965673	136147891	-2.14907	2.68107e-10
ENSG00000204392	LSM2	chr6	31797396	31806984	-0.571776	2.68993e-10
ENSG00000259818	AL606760.3	chr1	53220663	53224253	2.51219	2.7368e-10
ENSG00000087095	NLK	chr17	28041737	28196381	-1.48038	2.74583e-10
ENSG00000108423	TUBD1	chr17	59859482	59892945	-2.29824	2.77089e-10
ENSG00000122435	TRMT13	chr1	100133150	100150497	-1.25423	2.85324e-10
ENSG00000100815	TRIP11	chr14	91965991	92040896	-0.791469	2.88197e-10
ENSG00000164251	F2RL1	chr5	76818933	76835315	1.08306	2.8927e-10
ENSG00000181045	SLC26A11	chr17	80219699	80253500	-1.6104	2.89371e-10
ENSG00000014824	SLC30A9	chr4	41990472	42090457	-0.679669	2.95968e-10
ENSG00000131242	RAB11FIP4	chr17	31391624	31538217	0.861019	3.03866e-10
ENSG00000066279	ASPM	chr1	197084128	197146694	-1.37974	3.09281e-10
ENSG00000148337	CIZ1	chr9	128166064	128204383	-1.00958	3.10157e-10
ENSG00000124784	RIOK1	chr6	7389496	7418037	0.580024	3.11432e-10
ENSG00000143379	SETDB1	chr1	150926263	150964744	0.945183	3.13535e-10
ENSG00000150907	FOXO1	chr13	40469953	40666597	0.740134	3.13535e-10
ENSG00000119522	DENND1A	chr9	123379654	123930152	-0.972233	3.20282e-10
ENSG00000139428	MMAB	chr12	109553737	109573874	-1.08311	3.20421e-10
ENSG00000105698	USF2	chr19	35268978	35279821	0.535449	3.22551e-10
ENSG00000153560	UBP1	chr3	33388336	33441371	0.571179	3.31478e-10
ENSG00000146223	RPL7L1	chr6	42879618	42889925	-0.64636	3.32725e-10
ENSG00000148572	NRBF2	chr10	63133247	63155031	0.794009	3.32725e-10
ENSG00000156381	ANKRD9	chr14	102501760	102509799	0.848903	3.32725e-10
ENSG00000114346	ECT2	chr3	172750682	172821474	-0.907533	3.36363e-10
ENSG00000178425	NT5DC1	chr6	116100849	116249497	-1.28861	3.38719e-10
ENSG00000276571	AC002550.2	chr16	19694035	19694428	-2.30495	3.40561e-10
ENSG00000104375	STK3	chr8	98401403	98942827	-1.07226	3.43587e-10
ENSG00000162407	PLPP3	chr1	56494747	56645301	1.49031	3.47609e-10
ENSG00000278472	AC009268.2	chr15	33972059	33972515	2.33297	3.50524e-10
ENSG00000125827	TMX4	chr20	7977348	8019829	0.921216	3.5102e-10
ENSG00000131023	LATS1	chr6	149658153	149718256	0.968196	3.5102e-10
ENSG00000088727	KIF9	chr3	47228026	47283451	0.679279	3.51812e-10
ENSG00000204138	PHACTR4	chr1	28369582	28500369	-0.825923	3.5318e-10
ENSG00000071054	MAP4K4	chr2	101696850	101894689	0.51558	3.55399e-10
ENSG00000103160	HSDL1	chr16	84122146	84145192	0.717581	3.6103e-10
ENSG00000164164	OTUD4	chr4	145110838	145180161	0.634023	3.73658e-10
ENSG00000092421	SEMA6A	chr5	116443616	116574934	1.86797	3.77879e-10
ENSG00000067082	KLF6	chr10	3775996	3785281	0.512735	3.80049e-10
ENSG00000079246	XRCC5	chr2	216107464	216206303	-0.567166	3.8152e-10
ENSG00000125821	DTD1	chr20	18567453	18763917	-0.679154	3.92793e-10
ENSG00000152409	JMY	chr5	79236189	79327215	0.919586	4.07979e-10
ENSG00000131351	HAUS8	chr19	17049729	17075625	-1.10578	4.08061e-10
ENSG00000276853	AC026124.2	chr12	65171262	65171917	2.26975	4.08418e-10
ENSG00000162413	KLHL21	chr1	6590724	6614607	0.502447	4.11401e-10
ENSG00000261596	AC005632.2	chr16	21626742	21627569	1.58211	4.38996e-10
ENSG00000185347	C14orf80	chr14	105489855	105499575	-1.16484	4.43872e-10
ENSG00000186141	POLR3C	chr1	145824088	145842505	-1.58465	4.4463e-10
ENSG00000104312	RIPK2	chr8	89757747	89791063	0.958117	4.50999e-10
ENSG00000165782	TMEM55B	chr14	20457719	20461612	-1.11447	4.50999e-10
ENSG00000169180	XPO6	chr16	28097979	28211920	-0.703466	4.50999e-10
ENSG00000083544	TDRD3	chr13	60396457	60573878	-1.42575	4.62839e-10
ENSG00000198561	CTNND1	chr11	57753243	57819546	0.585873	4.68547e-10
ENSG00000005249	PRKAR2B	chr7	107044649	107161811	0.885893	4.79966e-10
ENSG00000164855	TMEM184A	chr7	1542235	1560821	-1.36406	4.79966e-10
ENSG00000116001	TIA1	chr2	70209444	70248660	0.983663	4.87576e-10
ENSG00000160710	ADAR	chr1	154582062	154627999	0.495284	4.87872e-10
ENSG00000110851	PRDM4	chr12	107732866	107761272	-0.657673	4.94371e-10
ENSG00000165494	PCF11	chr11	83156988	83187451	-0.806979	5.06297e-10
ENSG00000111670	GNPTAB	chr12	101745497	101830938	0.70251	5.09189e-10
ENSG00000134283	PPHLN1	chr12	42238447	42459715	-0.793857	5.0997e-10
ENSG00000138035	PNPT1	chr2	55634265	55693910	-1.10129	5.13251e-10
ENSG00000006831	ADIPOR2	chr12	1688574	1788678	0.507307	5.19668e-10
ENSG00000203760	CENPW	chr6	126340174	126348875	0.705975	5.2201e-10
ENSG00000176946	THAP4	chr2	241584405	241637449	-0.556745	5.24736e-10
ENSG00000198026	ZNF335	chr20	45948653	45972172	-0.800295	5.2499e-10
ENSG00000104884	ERCC2	chr19	45349837	45370918	-1.07739	5.30459e-10
ENSG00000168701	TMEM208	chr16	67227103	67229278	-0.660208	5.34658e-10
ENSG00000167840	ZNF232	chr17	5105541	5123116	-2.18754	5.45025e-10
ENSG00000123353	ORMDL2	chr12	55817919	55821879	-1.3139	5.45303e-10
ENSG00000263001	GTF2I	chr7	74657667	74760692	1.11974	5.47784e-10
ENSG00000258427	RBM8B	chr14	60397757	60398281	-0.827332	5.50872e-10
ENSG00000165219	GAPVD1	chr9	125261794	125367207	-0.805482	5.59026e-10
ENSG00000135048	TMEM2	chr9	71683366	71816690	-0.924155	5.63998e-10
ENSG00000119285	HEATR1	chr1	236549005	236604504	-0.678847	5.66281e-10
ENSG00000051108	HERPUD1	chr16	56932048	56944863	0.718137	5.70168e-10
ENSG00000162623	TYW3	chr1	74733152	74766678	-0.650181	5.70612e-10
ENSG00000111880	RNGTT	chr6	88610272	88963721	-0.825212	5.75686e-10
ENSG00000198517	MAFK	chr7	1530714	1543043	0.690602	5.78611e-10
ENSG00000183431	SF3A3	chr1	37956975	37990921	-0.583898	5.80729e-10
ENSG00000094880	CDC23	chr5	138187648	138213343	0.863531	5.87535e-10
ENSG00000108262	GIT1	chr17	29573469	29594054	0.748258	5.94189e-10
ENSG00000120662	MTRF1	chr13	41216369	41263577	-2.17681	5.98432e-10
ENSG00000222724	RNU2-63P	chr2	88016354	88016547	1.44483	6.25681e-10
ENSG00000125107	CNOT1	chr16	58519951	58629886	-0.616138	6.4269e-10
ENSG00000186666	BCDIN3D	chr12	49836039	49843129	-1.23789	6.52724e-10
ENSG00000269044	AC024075.2	chr19	16633797	16635269	-2.46387	6.54233e-10
ENSG00000023228	NDUFS1	chr2	206114817	206159603	-0.91053	6.65187e-10
ENSG00000133393	FOPNL	chr16	15865720	15888625	-0.878523	6.74043e-10
ENSG00000128626	MRPS12	chr19	38930548	38933162	-0.59703	6.89784e-10
ENSG00000124422	USP22	chr17	20999593	21043760	0.477425	7.14989e-10
ENSG00000122406	RPL5	chr1	92832025	92841924	0.445253	7.20067e-10
ENSG00000198663	C6orf89	chr6	36871870	36928964	-0.557043	7.20067e-10
ENSG00000147676	MAL2	chr8	119165034	119245673	0.525769	7.22298e-10
ENSG00000204267	TAP2	chr6	32821833	32838780	-0.704051	7.26194e-10
ENSG00000116497	S100PBP	chr1	32816767	32858879	-1.10672	7.26969e-10
ENSG00000211455	STK38L	chr12	27243968	27325959	0.756903	7.27376e-10
ENSG00000001460	STPG1	chr1	24356999	24416934	-2.39023	7.36955e-10
ENSG00000181104	F2R	chr5	76716043	76735781	1.33959	7.43912e-10
ENSG00000130958	SLC35D2	chr9	96320706	96383710	-0.94717	7.46432e-10
ENSG00000179456	ZBTB18	chr1	244048939	244057476	1.06599	7.46432e-10
ENSG00000118985	ELL2	chr5	95885098	95962071	0.605597	7.5577e-10
ENSG00000078747	ITCH	chr20	34363235	34511393	-1.4593	7.61952e-10
ENSG00000184160	ADRA2C	chr4	3766348	3768526	0.571858	7.6364e-10
ENSG00000100036	SLC35E4	chr22	30635652	30669016	1.1188	7.65732e-10
ENSG00000109332	UBE2D3	chr4	102794383	102868896	0.529129	7.84683e-10
ENSG00000121644	DESI2	chr1	244652935	244709033	0.837789	7.93332e-10
ENSG00000106789	CORO2A	chr9	98120975	98192640	-0.85927	7.95374e-10
ENSG00000182973	CNOT10	chr3	32685145	32773875	-1.24051	7.99416e-10
ENSG00000152127	MGAT5	chr2	134119983	134454621	-0.664493	8.15625e-10
ENSG00000197961	ZNF121	chr19	9560353	9584533	0.535495	8.23611e-10
ENSG00000173614	NMNAT1	chr1	9943428	9985501	-1.46848	8.28116e-10
ENSG00000106785	TRIM14	chr9	98069275	98119212	-1.17344	8.45568e-10
ENSG00000093010	COMT	chr22	19941607	19969975	-0.853229	8.61233e-10
ENSG00000272047	GTF2H5	chr6	158168352	158199344	-0.745037	8.63933e-10
[truncated: 10,229 more rows]
