# Supplementary material for: CDK12 controls G1/S progression by regulating RNAPII processivity at core DNA replication genes
Source: EMBO Rep. 2019 Jul 25;20(9):e47592. doi: 10.15252/embr.201847592 (PMC6727028; doi:10.15252/embr.201847592)
Supplement: Supplementary file 4 — Dataset EV2 [file EMBR-20-e47592-s004.xlsx]

## Sheet: Dataset EV2
Dataset EV 2: Log2 fold-changes of gene expression after CDK12 inhibition in nuclear RNA-seq.
ID	symbol	chr	start	end	log2FC nuclear	adjPValue nuclear
ENSG00000278259	MYO19	chr17	36495633	36543435	-3.02144	3.53957e-187
ENSG00000243716	NPIPB5	chr16	22479121	22536521	-3.88933	3.60831e-136
ENSG00000258441	LINC00641	chr14	21200079	21206900	-4.89174	4.40372e-130
ENSG00000146648	EGFR	chr7	55019021	55211628	-2.98426	2.65732e-123
ENSG00000068654	POLR1A	chr2	86020216	86106155	-2.1593	2.73004e-115
ENSG00000151835	SACS	chr13	23328826	23411513	-2.19514	1.30823e-114
ENSG00000197226	TBC1D9B	chr5	179862066	179907859	-2.10681	3.55385e-111
ENSG00000107290	SETX	chr9	132261356	132354985	-2.08326	2.55798e-105
ENSG00000103888	CEMIP	chr15	80779343	80951776	-2.63513	5.42071e-102
ENSG00000122484	RPAP2	chr1	92298965	92402056	-3.41394	3.0313e-98
ENSG00000169246	NPIPB3	chr16	21402237	21448567	-3.42706	1.54619e-96
ENSG00000204149	AGAP6	chr10	49982190	50010499	-5.40024	8.00693e-95
ENSG00000116830	TTF2	chr1	117060303	117107453	-2.84276	1.25962e-93
ENSG00000176155	CCDC57	chr17	82101460	82212830	-2.09683	4.65465e-92
ENSG00000138119	MYOF	chr10	93306429	93482317	-1.32917	5.1181e-91
ENSG00000186815	TPCN1	chr12	113221050	113298585	-2.03849	7.01575e-88
ENSG00000127511	SIN3B	chr19	16829400	16880353	-2.2091	8.8217e-86
ENSG00000077235	GTF3C1	chr16	27459555	27549913	-1.79797	3.80199e-84
ENSG00000109066	TMEM104	chr17	74776483	74839779	-3.05997	2.50035e-82
ENSG00000198131	ZNF544	chr19	58228594	58277495	-2.49892	1.08079e-81
ENSG00000128731	HERC2	chr15	28111040	28322152	-1.63451	1.5251e-79
ENSG00000154237	LRRK1	chr15	100919215	101078254	-2.23728	2.78419e-79
ENSG00000140526	ABHD2	chr15	89087459	89202360	-2.18896	9.17119e-78
ENSG00000166436	TRIM66	chr11	8612037	8671866	-2.90172	1.78367e-77
ENSG00000051341	POLQ	chr3	121431427	121546641	-2.2733	2.61992e-77
ENSG00000048707	VPS13D	chr1	12230067	12512047	-2.14788	1.20176e-74
ENSG00000184445	KNTC1	chr12	122527246	122626396	-2.25266	7.03232e-74
ENSG00000248424	OR51K1P	chr11	5430653	5431602	-2.2438	9.4215e-74
ENSG00000260917	AL158212.3	chr10	112823490	112827726	-3.51067	9.41541e-73
ENSG00000160613	PCSK7	chr11	117204337	117232525	-1.69259	6.63732e-72
ENSG00000264112	AC015813.1	chr17	57989039	57994850	-2.26179	1.11152e-70
ENSG00000090615	GOLGA3	chr12	132768909	132828858	-1.71698	1.31594e-70
ENSG00000246922	UBAP1L	chr15	65092770	65115197	-2.8078	5.17379e-70
ENSG00000168702	LRP1B	chr2	140231423	142131701	-1.57463	5.2128e-69
ENSG00000162909	CAPN2	chr1	223701593	223776018	-1.53201	1.42097e-68
ENSG00000134905	CARS2	chr13	110641412	110713603	-2.32912	6.12086e-68
ENSG00000167359	OR51I1	chr11	5440570	5441514	-1.95517	7.1346e-66
ENSG00000118495	PLAGL1	chr6	143940300	144064599	-2.03685	9.60314e-66
ENSG00000173821	RNF213	chr17	80260866	80398786	-1.91869	1.97808e-65
ENSG00000142798	HSPG2	chr1	21822245	21937297	-1.36646	3.10985e-65
ENSG00000171853	TRAPPC12	chr2	3379675	3485094	-2.65995	5.81683e-65
ENSG00000196498	NCOR2	chr12	124324415	124567589	-1.52359	1.24325e-63
ENSG00000007923	DNAJC11	chr1	6634168	6701924	-2.13787	2.12585e-62
ENSG00000115970	THADA	chr2	43230836	43596046	-1.74368	2.27386e-62
ENSG00000143622	RIT1	chr1	155897808	155911404	-3.67248	2.55593e-61
ENSG00000138772	ANXA3	chr4	78551519	78610451	-2.15451	9.00087e-61
ENSG00000132849	PATJ	chr1	61742477	62178675	-1.88074	2.46592e-60
ENSG00000125633	CCDC93	chr2	117915478	118014133	-1.8207	9.04086e-60
ENSG00000099810	MTAP	chr9	21802543	21937651	-1.27953	3.98764e-59
ENSG00000152518	ZFP36L2	chr2	43222402	43226609	1.4917	4.87214e-59
ENSG00000133816	MICAL2	chr11	12094008	12263789	-2.02642	8.03276e-59
ENSG00000114841	DNAH1	chr3	52316319	52400491	-3.33052	3.22405e-57
ENSG00000011376	LARS2	chr3	45388506	45549421	-2.27055	1.16832e-56
ENSG00000099331	MYO9B	chr19	17075781	17214537	-1.58057	1.39468e-56
ENSG00000129116	PALLD	chr4	168497066	168928457	-1.21297	3.53032e-56
ENSG00000198064	NPIPB13	chr16	30222937	30254510	-3.07957	2.32775e-55
ENSG00000132549	VPS13B	chr8	99013266	99877580	-1.56515	2.85992e-55
ENSG00000187741	FANCA	chr16	89737549	89816657	-1.51486	1.32856e-54
ENSG00000129317	PUS7L	chr12	43718993	43758817	-2.62049	5.10234e-53
ENSG00000187720	THSD4	chr15	71096952	71783383	-1.2441	1.91128e-52
ENSG00000198198	SZT2	chr1	43389882	43454247	-1.78681	5.16228e-52
ENSG00000123908	AGO2	chr8	140520156	140635619	-1.14201	8.61639e-52
ENSG00000198604	BAZ1A	chr14	34752731	34875647	-1.99701	1.35295e-51
ENSG00000178038	ALS2CL	chr3	46668997	46693704	-1.82173	4.00546e-50
ENSG00000185278	ZBTB37	chr1	173868082	173903549	-2.72598	6.12164e-50
ENSG00000057019	DCBLD2	chr3	98795941	98901689	-1.38681	7.14627e-50
ENSG00000181222	POLR2A	chr17	7484366	7514616	1.08792	2.13442e-49
ENSG00000140525	FANCI	chr15	89243949	89317261	-2.02034	3.79876e-49
ENSG00000174705	SH3PXD2B	chr5	172325000	172454523	-2.34397	2.77711e-48
ENSG00000100034	PPM1F	chr22	21919420	21952837	-2.12244	3.07981e-48
ENSG00000167632	TRAPPC9	chr8	139730343	140458579	-1.85664	1.23625e-47
ENSG00000197653	DNAH10	chr12	123762188	123936206	-3.78526	1.7542e-47
ENSG00000183530	PRR14L	chr22	31676256	31750140	-1.51452	3.65015e-46
ENSG00000167524	SGK494	chr17	28607964	28614200	-3.31721	5.55287e-46
ENSG00000101335	MYL9	chr20	36541484	36551447	-1.78003	7.08108e-46
ENSG00000259959	AC107068.1	chr4	47840122	47844339	-3.6444	8.85267e-46
ENSG00000131746	TNS4	chr17	40475828	40501597	-1.7824	1.75544e-45
ENSG00000221955	SLC12A8	chr3	125082636	125212864	-2.20137	2.62046e-45
ENSG00000067177	PHKA1	chrX	72578814	72714319	-2.14204	2.82017e-45
ENSG00000162105	SHANK2	chr11	70467856	71252577	-2.30282	3.1726e-45
ENSG00000196865	NHLRC2	chr10	113854661	113917194	-1.99389	3.38098e-45
ENSG00000181381	DDX60L	chr4	168356735	168537786	-1.97382	5.42841e-45
ENSG00000120254	MTHFD1L	chr6	150865549	151101887	-1.28986	5.50628e-45
ENSG00000108821	COL1A1	chr17	50183289	50201632	1.91317	8.84102e-45
ENSG00000152683	SLC30A6	chr2	32165841	32224379	-2.62635	8.96528e-45
ENSG00000108469	RECQL5	chr17	75626845	75667189	-2.19728	1.84448e-44
ENSG00000115107	STEAP3	chr2	119223831	119265652	-1.61572	2.25993e-44
ENSG00000170653	ATF7	chr12	53507856	53626410	-2.89417	1.09956e-43
ENSG00000124766	SOX4	chr6	21592768	21598619	1.3408	1.32649e-43
ENSG00000197818	SLC9A8	chr20	49812713	49892242	-2.89212	1.54334e-43
ENSG00000272405	AL365181.3	chr1	156641666	156644887	-2.85378	1.67996e-43
ENSG00000176715	ACSF3	chr16	89088375	89155846	-1.52163	1.76002e-43
ENSG00000157985	AGAP1	chr2	235494089	236131800	-1.55898	6.4175e-43
ENSG00000142002	DPP9	chr19	4675224	4724673	-1.51326	7.08236e-43
ENSG00000115414	FN1	chr2	215360440	215436172	-2.2496	8.99747e-43
ENSG00000122966	CIT	chr12	119685790	119877291	-2.08797	1.35837e-42
ENSG00000049883	PTCD2	chr5	72320367	72368395	-2.74461	1.65121e-42
ENSG00000160049	DFFA	chr1	10456522	10472526	-1.75993	1.89097e-42
ENSG00000012048	BRCA1	chr17	43044295	43170245	-3.29578	3.81372e-42
ENSG00000146242	TPBG	chr6	82363206	82370828	1.19382	4.20756e-42
ENSG00000067057	PFKP	chr10	3066333	3137712	-1.38323	6.43006e-42
ENSG00000136492	BRIP1	chr17	61681266	61863521	-2.15892	1.17267e-41
ENSG00000269982	AC018809.2	chr3	9958717	9962539	-4.15323	2.71648e-41
ENSG00000064932	SBNO2	chr19	1107636	1174283	-1.57277	3.97665e-41
ENSG00000226180	AC010536.1	chr16	87693537	87696147	-3.55078	9.31643e-41
ENSG00000118898	PPL	chr16	4882507	4960741	-1.35796	2.31517e-40
ENSG00000230484	OR51A10P	chr11	5468486	5469422	-1.36974	2.34116e-40
ENSG00000167355	AC087380.1	chr11	5304976	5505652	-2.27491	2.81537e-40
ENSG00000204256	BRD2	chr6	32968660	32981505	0.940195	4.11547e-40
ENSG00000119508	NR4A3	chr9	99821855	99866891	2.17658	4.46686e-40
ENSG00000131620	ANO1	chr11	70078302	70189528	-1.5711	1.39285e-39
ENSG00000130066	SAT1	chrX	23783173	23786226	1.45259	1.75228e-39
ENSG00000140632	GLYR1	chr16	4803203	4847342	-1.63995	2.48821e-39
ENSG00000196236	XPNPEP3	chr22	40857077	40932815	-1.99351	2.83578e-39
ENSG00000181143	MUC16	chr19	8848844	8981342	-1.69322	3.15081e-39
ENSG00000117682	DHDDS	chr1	26432282	26471294	-1.88157	5.20458e-39
ENSG00000215301	DDX3X	chrX	41333348	41364472	0.931927	6.00704e-39
ENSG00000075407	ZNF37A	chr10	38094334	38150293	-1.85282	8.2203e-39
ENSG00000073350	LLGL2	chr17	75525080	75575208	-1.03556	1.54948e-38
ENSG00000204120	GIGYF2	chr2	232697299	232860575	-1.34867	2.06748e-38
ENSG00000254206	NPIPB11	chr16	29381354	29404029	-3.40265	2.1789e-38
ENSG00000120800	UTP20	chr12	101280109	101386616	-1.34134	3.56391e-38
ENSG00000035403	VCL	chr10	73995193	74121363	-1.29418	3.88751e-38
ENSG00000105953	OGDH	chr7	44606572	44709066	-1.7108	6.82478e-38
ENSG00000138759	FRAS1	chr4	78057570	78544269	-1.60111	1.60542e-37
ENSG00000196584	XRCC2	chr7	152644779	152676165	-2.153	1.60838e-37
ENSG00000117616	RSRP1	chr1	25242237	25338213	1.36265	2.5487e-37
ENSG00000181722	ZBTB20	chr3	114314501	115147271	-1.11656	6.66609e-37
ENSG00000281344	HELLPAR	chr12	102197585	102402596	-2.71694	7.09872e-37
ENSG00000129646	QRICH2	chr17	76274049	76307998	-3.07046	8.02329e-37
ENSG00000038532	CLEC16A	chr16	10944488	11182189	-1.68534	9.46579e-37
ENSG00000276672	AL161891.1	chr13	33846190	33850825	-3.62824	9.46579e-37
ENSG00000182979	MTA1	chr14	105419820	105470729	-1.19369	1.21946e-36
ENSG00000167291	TBC1D16	chr17	79932343	80035848	-1.52643	1.25472e-36
ENSG00000073008	PVR	chr19	44643798	44663583	-1.26368	1.51404e-36
ENSG00000102786	INTS6	chr13	51354077	51454264	-1.50819	1.91477e-36
ENSG00000151532	VTI1A	chr10	112446998	112818744	-1.26127	1.99397e-36
ENSG00000196367	TRRAP	chr7	98877933	99013243	-1.11305	4.28238e-36
ENSG00000280347	AC000123.3	chr7	127359785	127364759	-2.09918	5.14816e-36
ENSG00000143379	SETDB1	chr1	150926263	150964744	-1.75103	1.45412e-35
ENSG00000083444	PLOD1	chr1	11934205	11975538	-1.53265	2.6162e-35
ENSG00000157193	LRP8	chr1	53242364	53328070	-1.24785	3.38621e-35
ENSG00000103932	RPAP1	chr15	41517176	41544269	-2.00112	3.52366e-35
ENSG00000104133	SPG11	chr15	44562696	44663678	-1.62441	3.91725e-35
ENSG00000135541	AHI1	chr6	135283532	135497776	-2.00397	5.63998e-35
ENSG00000128578	STRIP2	chr7	129434433	129488399	-2.17533	8.50924e-35
ENSG00000123200	ZC3H13	chr13	45954465	46052759	-1.39845	9.43616e-35
ENSG00000113194	FAF2	chr5	176447628	176510074	-1.63148	9.82855e-35
ENSG00000108848	LUC7L3	chr17	50719544	50756213	0.985209	1.03159e-34
ENSG00000109920	FNBP4	chr11	47716517	47767443	-1.19989	1.06968e-34
ENSG00000125885	MCM8	chr20	5950652	5998977	-1.65822	1.23898e-34
ENSG00000198690	FAN1	chr15	30903852	30943108	-1.78308	1.31732e-34
ENSG00000101346	POFUT1	chr20	32207880	32238667	-1.61358	1.69586e-34
ENSG00000120451	SNX19	chr11	130875436	130916509	-1.25858	1.87333e-34
ENSG00000021776	AQR	chr15	34851782	34969839	-1.4791	2.12666e-34
ENSG00000197816	CCDC180	chr9	97307304	97378524	-4.71204	2.33442e-34
ENSG00000124571	XPO5	chr6	43522330	43576075	-1.10632	2.9548e-34
ENSG00000162231	NXF1	chr11	62792123	62806302	1.05105	3.45617e-34
ENSG00000119906	SLF2	chr10	100912569	100965136	-1.4398	4.21367e-34
ENSG00000047578	KIAA0556	chr16	27550133	27780369	-2.38108	4.38378e-34
ENSG00000138316	ADAMTS14	chr10	70672803	70762441	-1.79052	4.44373e-34
ENSG00000197879	MYO1C	chr17	1464098	1492812	-1.18279	8.12027e-34
ENSG00000153234	NR4A2	chr2	156324432	156342348	1.50446	1.03403e-33
ENSG00000140400	MAN2C1	chr15	75355207	75368630	-1.47473	1.26486e-33
ENSG00000198793	MTOR	chr1	11106535	11262507	-1.16696	1.74397e-33
ENSG00000168411	RFWD3	chr16	74621394	74666881	-1.38889	1.84759e-33
ENSG00000128833	MYO5C	chr15	52192322	52295798	-1.57634	2.43884e-33
ENSG00000115464	USP34	chr2	61187463	61470769	-1.0109	2.78882e-33
ENSG00000247556	OIP5-AS1	chr15	41283990	41309737	-1.85253	2.84673e-33
ENSG00000116138	DNAJC16	chr1	15526813	15592379	-1.99564	2.94079e-33
ENSG00000119522	DENND1A	chr9	123379654	123930152	-1.77523	3.1228e-33
ENSG00000100150	DEPDC5	chr22	31753951	31907034	-2.04925	3.70005e-33
ENSG00000082269	FAM135A	chr6	70412941	70561174	-1.99234	4.02677e-33
ENSG00000145012	LPP	chr3	188153284	188890671	-0.965934	4.64881e-33
ENSG00000141252	VPS53	chr17	508668	721717	-1.39663	5.1011e-33
ENSG00000161647	MPP3	chr17	43800799	43833170	-1.83744	5.14345e-33
ENSG00000239665	AL157392.3	chr10	13631143	13668445	-2.66517	5.28552e-33
ENSG00000157483	MYO1E	chr15	59132434	59372900	-1.23757	5.524e-33
ENSG00000159842	ABR	chr17	1003518	1229021	-1.87436	6.4707e-33
ENSG00000108175	ZMIZ1	chr10	79069035	79316528	-2.19179	8.57871e-33
ENSG00000072195	SPEG	chr2	219434846	219498287	-1.32274	9.8513e-33
ENSG00000117298	ECE1	chr1	21217247	21345504	-1.30127	1.02261e-32
ENSG00000061987	MON2	chr12	62466817	62600479	-1.25952	1.17012e-32
ENSG00000099949	LZTR1	chr22	20979462	20999038	-1.45213	1.24918e-32
ENSG00000148337	CIZ1	chr9	128166064	128204383	-1.58777	1.5307e-32
ENSG00000120963	ZNF706	chr8	101177878	101206193	1.22331	1.58944e-32
ENSG00000105738	SIPA1L3	chr19	37907228	38208372	-1.39451	1.88006e-32
ENSG00000224660	SH3BP5-AS1	chr3	15254184	15264493	-3.06108	1.93295e-32
ENSG00000242125	SNHG3	chr1	28505980	28510892	0.921026	2.62055e-32
ENSG00000170485	NPAS2	chr2	100820152	100996829	-2.15199	2.70278e-32
ENSG00000104812	GYS1	chr19	48968125	48993310	-1.60364	2.81262e-32
ENSG00000147162	OGT	chrX	71533083	71575897	0.899807	4.12927e-32
ENSG00000225484	NUTM2B-AS1	chr10	79663088	79826594	-1.86173	4.19143e-32
ENSG00000196663	TECPR2	chr14	102362963	102502481	-2.51663	5.31253e-32
ENSG00000136935	GOLGA1	chr9	124878357	124948492	-2.59019	8.33439e-32
ENSG00000132359	RAP1GAP2	chr17	2755705	3037739	-1.44689	9.24711e-32
ENSG00000109046	WSB1	chr17	27294076	27315926	1.20482	1.25937e-31
ENSG00000272886	DCP1A	chr3	53283428	53347610	-1.75061	1.82478e-31
ENSG00000163872	YEATS2	chr3	183697818	183812625	-1.24182	1.95039e-31
ENSG00000143624	INTS3	chr1	153728067	153774808	-1.20055	2.06468e-31
ENSG00000165055	METTL2B	chr7	128476729	128506602	-2.04045	3.8965e-31
ENSG00000132424	PNISR	chr6	99398051	99425331	1.03735	5.12429e-31
ENSG00000175054	ATR	chr3	142449235	142578826	-1.22422	5.53085e-31
ENSG00000182473	EXOC7	chr17	76081017	76121576	-1.15612	6.04431e-31
ENSG00000101384	JAG1	chr20	10637684	10674107	0.921689	7.48955e-31
ENSG00000253729	PRKDC	chr8	47773108	47960183	-0.840459	8.31461e-31
ENSG00000085982	USP40	chr2	233475520	233566782	-2.15076	9.41257e-31
ENSG00000241484	ARHGAP8	chr22	44752558	44862788	-1.86459	9.66285e-31
ENSG00000133422	MORC2	chr22	30925130	30968298	-1.94259	1.03579e-30
ENSG00000258634	AL160006.1	chr1	110058340	110062555	-2.95742	1.14465e-30
ENSG00000167114	SLC27A4	chr9	128340646	128361470	-1.4872	1.36349e-30
ENSG00000140853	NLRC5	chr16	56989485	57083531	-1.76818	1.37101e-30
ENSG00000135111	TBX3	chr12	114670254	114684164	1.41086	1.4794e-30
ENSG00000038382	TRIO	chr5	14143702	14532128	-0.823109	1.50828e-30
ENSG00000125755	SYMPK	chr19	45815410	45863290	-1.06553	1.72374e-30
ENSG00000144426	NBEAL1	chr2	203014879	203226378	-2.14039	2.68996e-30
ENSG00000206530	CFAP44	chr3	113286947	113441610	-2.69699	2.92058e-30
ENSG00000100401	RANGAP1	chr22	41245611	41286251	-1.15793	3.03033e-30
ENSG00000168014	C2CD3	chr11	74012714	74171210	-1.70284	3.31069e-30
ENSG00000116580	GON4L	chr1	155749662	155859400	-1.29103	3.50657e-30
ENSG00000236359	OR51B8P	chr11	5330592	5331360	-2.90692	4.44081e-30
ENSG00000107521	HPS1	chr10	98416198	98446947	-1.55465	4.60607e-30
ENSG00000103043	VAC14	chr16	70687439	70801161	-1.5897	4.63848e-30
ENSG00000108510	MED13	chr17	61942605	62065282	-0.904876	5.87554e-30
ENSG00000260276	AC022167.2	chr16	8848105	8860456	-3.24844	6.48773e-30
ENSG00000040531	CTNS	chr17	3636468	3661542	-2.6613	6.89069e-30
ENSG00000163946	FAM208A	chr3	56620133	56683237	-1.88187	8.32795e-30
ENSG00000101294	HM13	chr20	31514428	31577923	-1.06909	1.18305e-29
ENSG00000143970	ASXL2	chr2	25733753	25878516	-1.50547	1.23638e-29
ENSG00000129667	RHBDF2	chr17	76470891	76501790	-1.61181	1.38986e-29
ENSG00000077150	NFKB2	chr10	102394110	102402529	-1.21091	1.39056e-29
ENSG00000112249	ASCC3	chr6	100508194	100881372	-1.2268	1.8255e-29
ENSG00000104856	RELB	chr19	45001430	45038198	-1.94973	1.86626e-29
ENSG00000119969	HELLS	chr10	94501434	94613905	-1.29686	1.87528e-29
ENSG00000136280	CCM2	chr7	44999475	45076469	-2.37188	1.9594e-29
ENSG00000147459	DOCK5	chr8	25184723	25418082	-1.16525	1.9594e-29
ENSG00000163110	PDLIM5	chr4	94451857	94668227	-1.04329	2.02912e-29
ENSG00000161692	DBF4B	chr17	44708608	44752264	-2.38865	2.13209e-29
ENSG00000054690	PLEKHH1	chr14	67533301	67589612	-1.35637	2.42802e-29
ENSG00000091622	PITPNM3	chr17	6451264	6556494	-2.4384	3.22163e-29
ENSG00000242687	AC004893.2	chr7	99013165	99048240	-3.8045	3.90959e-29
ENSG00000055332	EIF2AK2	chr2	37099210	37157065	-1.40159	4.01317e-29
ENSG00000168209	DDIT4	chr10	72273920	72276036	1.54117	4.74991e-29
ENSG00000169184	MN1	chr22	27748277	27801498	2.19682	6.71803e-29
ENSG00000261490	AC005674.2	chr4	10068089	10073019	-3.17889	6.72097e-29
ENSG00000075223	SEMA3C	chr7	80742538	80922359	-2.57005	8.96763e-29
ENSG00000151779	NBAS	chr2	15166909	15561330	-1.43808	8.96763e-29
ENSG00000186834	HEXIM1	chr17	45148502	45152101	1.25191	1.45001e-28
ENSG00000075292	ZNF638	chr2	71276561	71435069	-1.09929	1.62685e-28
ENSG00000186532	SMYD4	chr17	1779485	1830634	-1.8112	1.81634e-28
ENSG00000084112	SSH1	chr12	108778192	108857590	-1.27225	2.00956e-28
ENSG00000070413	DGCR2	chr22	19036282	19122454	-1.20942	2.32829e-28
ENSG00000163939	PBRM1	chr3	52545352	52685917	-1.23096	2.32829e-28
ENSG00000115942	ORC2	chr2	200908973	200963680	-1.60011	2.56393e-28
ENSG00000168936	TMEM129	chr4	1715952	1721358	1.39524	4.08365e-28
ENSG00000115568	ZNF142	chr2	218637916	218659655	-1.08566	4.47191e-28
ENSG00000127364	TAS2R4	chr7	141778442	141780819	-3.44978	5.04712e-28
ENSG00000198265	HELZ	chr17	67070438	67245989	-1.21279	5.23308e-28
ENSG00000137802	MAPKBP1	chr15	41774434	41827855	1.26096	5.60463e-28
ENSG00000261326	LINC01355	chr1	23281309	23286752	-4.35829	5.92152e-28
ENSG00000188112	C6orf132	chr6	42101118	42142619	-1.17277	5.95435e-28
ENSG00000177646	ACAD9	chr3	128879596	128916067	-1.46944	6.4712e-28
ENSG00000167601	AXL	chr19	41219203	41261766	-2.10781	7.22718e-28
ENSG00000140950	TLDC1	chr16	84476421	84554033	-1.77231	8.40207e-28
ENSG00000123104	ITPR2	chr12	26336515	26833198	-1.89838	1.31207e-27
ENSG00000260404	AC110079.1	chr4	118591773	118633729	-2.07873	1.40331e-27
ENSG00000141540	TTYH2	chr17	74213514	74262020	-1.83882	1.66827e-27
ENSG00000086102	NFX1	chr9	33290511	33371157	-1.39993	2.25545e-27
ENSG00000198015	MRPL42	chr12	93467488	93516213	-1.38816	2.31106e-27
ENSG00000180530	NRIP1	chr21	14961235	15065936	1.14296	2.33712e-27
ENSG00000116406	EDEM3	chr1	184690231	184754913	-1.82765	2.87345e-27
ENSG00000198408	MGEA5	chr10	101784443	101818465	0.871115	3.00629e-27
ENSG00000110090	CPT1A	chr11	68754620	68844410	-1.19194	3.19969e-27
ENSG00000114735	HEMK1	chr3	50569152	50596168	-1.77316	3.19969e-27
ENSG00000196705	ZNF431	chr19	21142024	21196053	-1.59311	3.61587e-27
ENSG00000261150	EPPK1	chr8	143857324	143878464	-0.765171	3.6978e-27
ENSG00000135976	ANKRD36	chr2	97113496	97264521	-1.76137	4.17637e-27
ENSG00000065328	MCM10	chr10	13161554	13211104	-1.62979	5.22669e-27
ENSG00000162695	SLC30A7	chr1	100896076	100981753	-1.74634	5.92394e-27
ENSG00000188522	FAM83G	chr17	18968789	19004804	-1.29077	6.23056e-27
ENSG00000068650	ATP11A	chr13	112690329	112887168	-1.0988	6.334e-27
ENSG00000197106	SLC6A17	chr1	110150486	110202202	-1.45602	6.44678e-27
ENSG00000119737	GPR75	chr2	53852913	53859989	-4.07165	6.48639e-27
ENSG00000157557	ETS2	chr21	38805307	38824955	1.24188	6.50748e-27
ENSG00000008838	MED24	chr17	40019097	40061215	-1.33177	6.71069e-27
ENSG00000132604	TERF2	chr16	69355561	69408571	-1.62169	7.48608e-27
ENSG00000064607	SUGP2	chr19	18990888	19034023	-1.0335	7.69489e-27
ENSG00000136709	WDR33	chr2	127701022	127811187	-1.29336	8.87155e-27
ENSG00000125731	SH2D3A	chr19	6752160	6767588	-1.37379	9.82656e-27
ENSG00000077782	FGFR1	chr8	38411138	38468834	0.999537	1.00984e-26
ENSG00000153107	ANAPC1	chr2	111766271	111884690	-1.23785	1.2099e-26
ENSG00000242086	LINC00969	chr3	195658062	195739964	-1.28009	1.29179e-26
ENSG00000139618	BRCA2	chr13	32315474	32400266	-1.86865	1.90322e-26
ENSG00000101126	ADNP	chr20	50888919	50931240	0.878683	2.26116e-26
ENSG00000173226	IQCB1	chr3	121769763	121835079	-1.55473	2.75649e-26
ENSG00000082898	XPO1	chr2	61477849	61538626	0.912827	3.0528e-26
ENSG00000159086	PAXBP1	chr21	32733899	32771858	0.964866	3.29328e-26
ENSG00000136861	CDK5RAP2	chr9	120388869	120580170	-1.30371	5.60667e-26
ENSG00000275066	SYNRG	chr17	37514797	37609496	-1.65639	6.45387e-26
ENSG00000066279	ASPM	chr1	197084128	197146694	-1.86627	6.76971e-26
ENSG00000197603	C5orf42	chr5	37106228	37249428	-1.18489	8.16622e-26
ENSG00000129749	CHRNA10	chr11	3665587	3671384	-4.21155	9.00817e-26
ENSG00000141564	RPTOR	chr17	80544819	80966371	-0.992105	1.06591e-25
ENSG00000064313	TAF2	chr8	119730775	119832863	-1.31212	1.23975e-25
ENSG00000106692	FKTN	chr9	105558130	105641118	-1.98647	1.44839e-25
ENSG00000119772	DNMT3A	chr2	25227855	25342590	-2.44736	1.48936e-25
ENSG00000094916	CBX5	chr12	54230940	54280133	-1.24595	1.86975e-25
ENSG00000146414	SHPRH	chr6	145864245	145964423	-1.1847	1.8729e-25
ENSG00000214676	AC080188.1	chr4	168755816	168756382	-3.43569	1.8782e-25
ENSG00000163975	MELTF	chr3	196988621	197029816	-1.0914	1.99132e-25
ENSG00000126070	AGO3	chr1	35930718	36072500	-1.09021	2.27508e-25
ENSG00000239306	RBM14	chr11	66616582	66627347	0.827267	2.65876e-25
ENSG00000156675	RAB11FIP1	chr8	37858618	37899467	0.988746	2.74858e-25
ENSG00000198089	SFI1	chr22	31488688	31618586	-1.5817	2.97043e-25
ENSG00000198554	WDHD1	chr14	54938950	55027105	-1.89407	3.9845e-25
ENSG00000261488	AC128688.2	chr3	112133423	112135359	-4.10018	4.40624e-25
ENSG00000113719	ERGIC1	chr5	172834275	172952685	-1.10987	5.4105e-25
ENSG00000089060	SLC8B1	chr12	113298759	113359493	-1.21793	5.58784e-25
ENSG00000158062	UBXN11	chr1	26281328	26318363	-1.60859	5.74931e-25
ENSG00000130529	TRPM4	chr19	49157741	49211836	-1.44853	6.02043e-25
ENSG00000170445	HARS	chr5	140673173	140692024	-1.17388	6.863e-25
ENSG00000110713	NUP98	chr11	3671083	3797792	-0.917856	8.66363e-25
ENSG00000167615	LENG8	chr19	54448887	54462037	0.805396	1.06935e-24
ENSG00000198156	NPIPB6	chr16	28342555	28363508	-3.66509	1.07008e-24
ENSG00000170677	SOCS6	chr18	70288901	70330200	1.09624	1.20847e-24
ENSG00000162601	MYSM1	chr1	58654739	58700092	-1.18858	1.34432e-24
ENSG00000185658	BRWD1	chr21	39184176	39321559	-1.16272	1.43275e-24
ENSG00000102699	PARP4	chr13	24420926	24512810	-1.23265	1.8311e-24
ENSG00000196923	PDLIM7	chr5	177483394	177497606	-1.01394	1.92552e-24
ENSG00000187164	SHTN1	chr10	116881482	117126586	-1.2314	2.03083e-24
ENSG00000279012	OR51B2	chr11	5323359	5324297	-2.60388	2.04244e-24
ENSG00000060339	CCAR1	chr10	68721012	68792377	-1.13163	2.16664e-24
ENSG00000150760	DOCK1	chr10	126905409	127452517	-0.971309	2.16664e-24
ENSG00000184860	SDR42E1	chr16	81988855	82011488	-1.4714	2.86309e-24
ENSG00000169359	SLC33A1	chr3	155821024	155854429	-1.53624	3.53634e-24
ENSG00000186472	PCLO	chr7	82754013	83162930	-1.6472	5.06146e-24
ENSG00000122257	RBBP6	chr16	24537693	24572863	-1.18119	5.59932e-24
ENSG00000093009	CDC45	chr22	19479459	19520612	-2.14668	5.72042e-24
ENSG00000242180	OR51B5	chr11	5342586	5343524	-2.9425	5.73051e-24
ENSG00000139436	GIT2	chr12	109929792	109996389	-1.73107	5.83194e-24
ENSG00000141449	GREB1L	chr18	21242242	21525417	-2.32431	5.83194e-24
ENSG00000282164	PEG13	chr8	140094894	140100560	-3.09164	6.35925e-24
ENSG00000163933	RFT1	chr3	53088483	53130462	-1.77268	6.50652e-24
ENSG00000198668	CALM1	chr14	90396502	90408261	0.951984	6.51461e-24
ENSG00000272512	AL645608.8	chr1	995966	998051	1.40513	6.99121e-24
ENSG00000115904	SOS1	chr2	38981396	39124345	-1.5775	7.07903e-24
ENSG00000183251	OR51B4	chr11	5301014	5301946	-2.76543	8.81491e-24
ENSG00000203485	INF2	chr14	104689606	104722535	-0.922788	8.97348e-24
ENSG00000135336	ORC3	chr6	87590067	87667453	-2.46669	1.08252e-23
ENSG00000124067	SLC12A4	chr16	67943474	67969601	-1.12771	1.09225e-23
ENSG00000250899	AC125807.2	chr12	3041437	3044950	-3.52046	1.09556e-23
ENSG00000132382	MYBBP1A	chr17	4538897	4555631	-0.838213	1.18634e-23
ENSG00000111321	LTBR	chr12	6375045	6391571	-0.948583	1.26118e-23
ENSG00000099622	CIRBP	chr19	1259384	1274880	0.903928	1.28859e-23
ENSG00000152894	PTPRK	chr6	127968779	128520674	-1.21279	1.2936e-23
ENSG00000169696	ASPSCR1	chr17	81976807	82017406	-1.59459	1.4255e-23
ENSG00000166377	ATP9B	chr18	79069285	79378283	-1.46983	1.49169e-23
ENSG00000229180	AC006001.3	chr7	66526088	66592397	-1.2881	1.49169e-23
ENSG00000135480	KRT7	chr12	52232520	52252186	-1.03112	1.63425e-23
ENSG00000203727	SAMD5	chr6	147508927	147737547	1.76633	1.68607e-23
ENSG00000163945	UVSSA	chr4	1347266	1395992	-1.32565	2.35468e-23
ENSG00000197548	ATG7	chr3	11272309	11557665	-1.84152	2.42454e-23
ENSG00000052841	TTC17	chr11	43358932	43494933	-1.1198	2.56313e-23
ENSG00000103319	EEF2K	chr16	22206282	22288732	-1.04373	2.71612e-23
ENSG00000163781	TOPBP1	chr3	133598175	133661893	-1.20275	3.07684e-23
ENSG00000138688	KIAA1109	chr4	122152333	122362758	-1.10722	3.2674e-23
ENSG00000250148	KRT8P31	chr5	60743563	60744970	-4.41474	3.28241e-23
ENSG00000135476	ESPL1	chr12	53268299	53293643	-1.36248	3.40066e-23
ENSG00000128567	PODXL	chr7	131500262	131558217	0.771053	3.74251e-23
ENSG00000009335	UBE3C	chr7	157138913	157269372	-0.845388	3.90667e-23
ENSG00000173898	SPTBN2	chr11	66685248	66729226	-1.00486	4.04286e-23
ENSG00000175309	PHYKPL	chr5	178208497	178232791	-1.10477	4.42122e-23
ENSG00000148634	HERC4	chr10	67921899	68075348	-1.12585	4.75698e-23
ENSG00000148356	LRSAM1	chr9	127451486	127503501	-1.75378	5.21641e-23
ENSG00000169330	KIAA1024	chr15	79432516	79472290	-3.0372	7.36842e-23
ENSG00000149311	ATM	chr11	108222484	108369102	-1.21984	7.42469e-23
ENSG00000122965	RBM19	chr12	113816738	113966371	-1.26291	8.82786e-23
ENSG00000174371	EXO1	chr1	241847967	241895148	-1.66026	9.89746e-23
ENSG00000134057	CCNB1	chr5	69167010	69178245	-1.23014	1.13473e-22
ENSG00000001084	GCLC	chr6	53497341	53616970	1.10066	1.16962e-22
ENSG00000120875	DUSP4	chr8	29333064	29350668	0.730743	1.19704e-22
ENSG00000223735	OR51B3P	chr11	5314772	5315684	-2.76514	1.63916e-22
ENSG00000006530	AGK	chr7	141551189	141655244	-1.66344	1.65614e-22
ENSG00000163104	SMARCAD1	chr4	94207611	94291292	-1.43387	1.82921e-22
ENSG00000279670	AL359922.3	chr9	21892188	21893857	-3.85631	2.01541e-22
ENSG00000177082	WDR73	chr15	84639281	84654343	-1.28703	2.46381e-22
ENSG00000105357	MYH14	chr19	50188186	50310545	-1.14591	2.49886e-22
ENSG00000085999	RAD54L	chr1	46247688	46278473	-1.63412	2.78761e-22
ENSG00000104714	ERICH1	chr8	614746	738106	-1.45104	2.87178e-22
ENSG00000171617	ENC1	chr5	74627406	74641424	1.1383	3.03784e-22
ENSG00000182446	NPLOC4	chr17	81556887	81648465	-0.822502	3.50118e-22
ENSG00000138768	USO1	chr4	75724593	75814286	-1.30581	3.62997e-22
ENSG00000103047	TANGO6	chr16	68843604	69085180	-1.93788	3.64048e-22
ENSG00000030066	NUP160	chr11	47778087	47848555	-1.17064	3.64686e-22
ENSG00000163430	FSTL1	chr3	120392293	120451253	-1.88029	4.54335e-22
ENSG00000167992	VWCE	chr11	61258286	61295424	-3.3237	4.67853e-22
ENSG00000204172	AGAP9	chr10	47501854	47523638	-2.38762	4.89077e-22
ENSG00000072121	ZFYVE26	chr14	67727374	67816590	-1.58774	4.93546e-22
ENSG00000100395	L3MBTL2	chr22	41205205	41231271	-1.41573	5.01448e-22
ENSG00000144554	FANCD2	chr3	10026414	10101930	-1.20885	5.2462e-22
ENSG00000241288	AC092902.2	chr3	125827238	125916384	-2.44262	5.52722e-22
ENSG00000196689	TRPV1	chr17	3565444	3609411	-3.06438	6.0742e-22
ENSG00000104728	ARHGEF10	chr8	1823976	1958641	-2.39697	6.47872e-22
ENSG00000102780	DGKH	chr13	42040036	42256578	-1.56993	7.57273e-22
ENSG00000105643	ARRDC2	chr19	18001132	18014102	1.49423	7.95347e-22
ENSG00000164078	MST1R	chr3	49887002	49903873	-1.17684	8.03959e-22
ENSG00000105464	GRIN2D	chr19	48394875	48444931	-1.71721	9.74216e-22
ENSG00000146776	ATXN7L1	chr7	105605067	105876604	-3.09446	1.05049e-21
ENSG00000130158	DOCK6	chr19	11199295	11262481	-1.1663	1.0619e-21
ENSG00000154743	TSEN2	chr3	12484432	12539623	-1.53436	1.08113e-21
ENSG00000119402	FBXW2	chr9	120751978	120793412	-1.12391	1.14339e-21
ENSG00000101868	POLA1	chrX	24693919	24996986	-1.26437	1.18788e-21
ENSG00000228065	LINC01515	chr10	65570338	65768835	-2.67197	1.35073e-21
ENSG00000196352	CD55	chr1	207321508	207386804	-1.17368	1.45683e-21
ENSG00000137288	UQCC2	chr6	33694293	33711727	-2.33163	1.4829e-21
ENSG00000135205	CCDC146	chr7	77122434	77329533	-3.62628	1.77978e-21
ENSG00000151718	WWC2	chr4	183099293	183320777	-1.17436	1.82322e-21
ENSG00000213066	FGFR1OP	chr6	166999182	167052713	-1.9392	1.83446e-21
ENSG00000257923	CUX1	chr7	101815904	102283957	-0.892755	1.9903e-21
ENSG00000075790	BCAP29	chr7	107579977	107629170	-1.92425	2.00348e-21
ENSG00000075643	MOCOS	chr18	36187519	36272157	-1.70419	2.17292e-21
ENSG00000172661	WASHC2C	chr10	45727200	45792961	-1.98764	2.28782e-21
ENSG00000112659	CUL9	chr6	43182175	43224587	-1.37299	2.41939e-21
ENSG00000170919	TPT1-AS1	chr13	45341345	45393413	-2.09073	2.4235e-21
ENSG00000179832	MROH1	chr8	144148016	144261940	-1.0696	2.55152e-21
ENSG00000125398	SOX9	chr17	72121020	72126420	1.07623	2.62302e-21
ENSG00000137628	DDX60	chr4	168216293	168318807	-2.47968	2.65959e-21
ENSG00000167978	SRRM2	chr16	2752329	2772538	0.616448	3.07756e-21
ENSG00000222365	SNORD12B	chr20	49280319	49280409	1.66187	3.68461e-21
ENSG00000240207	AC080013.1	chr3	158732263	158784070	-4.04535	3.68461e-21
ENSG00000122483	CCDC18	chr1	93179919	93278730	-2.21822	3.86344e-21
ENSG00000024422	EHD2	chr19	47713343	47743134	-1.44718	4.15019e-21
ENSG00000105974	CAV1	chr7	116524785	116561184	-0.951005	4.22576e-21
ENSG00000162994	CLHC1	chr2	55174791	55232563	-2.48909	4.22576e-21
ENSG00000168255	POLR2J3	chr7	102537918	102572656	-1.24777	4.34578e-21
ENSG00000053747	LAMA3	chr18	23689443	23955066	-1.77274	4.75452e-21
ENSG00000173334	TRIB1	chr8	125430321	125438405	0.715538	4.81289e-21
ENSG00000278540	ACACA	chr17	37084988	37406818	-0.689295	4.87371e-21
ENSG00000021762	OSBPL5	chr11	3087116	3166739	-1.30595	5.51397e-21
ENSG00000065621	GSTO2	chr10	104268873	104304945	-1.06997	5.52363e-21
ENSG00000135749	PCNX2	chr1	232983435	233295713	-1.15546	6.44895e-21
ENSG00000158158	CNNM4	chr2	96760902	96811891	1.40221	6.44895e-21
ENSG00000197912	SPG7	chr16	89490917	89557768	-0.915745	6.68735e-21
ENSG00000185838	GNB1L	chr22	19783224	19854939	-2.7411	6.84933e-21
ENSG00000060237	WNK1	chr12	752593	911452	0.721735	7.18746e-21
ENSG00000188157	AGRN	chr1	1020123	1056118	-0.764263	7.68865e-21
ENSG00000127362	TAS2R3	chr7	141764097	141765197	-3.55977	8.56574e-21
ENSG00000140694	PARN	chr16	14435701	14632728	-1.53602	8.90915e-21
ENSG00000108654	DDX5	chr17	64499616	64508199	0.622463	9.19502e-21
ENSG00000023171	GRAMD1B	chr11	123358428	123627774	-1.44178	1.0398e-20
ENSG00000162714	ZNF496	chr1	247297412	247331846	-1.0331	1.04185e-20
ENSG00000188566	NDOR1	chr9	137205685	137217009	-1.40797	1.11196e-20
ENSG00000101901	ALG13	chrX	111665811	111760649	-1.51753	1.25242e-20
ENSG00000137267	TUBB2A	chr6	3153669	3157526	1.25652	1.28072e-20
ENSG00000008513	ST3GAL1	chr8	133454848	133571940	-1.48476	1.35085e-20
ENSG00000242732	RTL5	chrX	72127110	72131901	2.02756	1.6521e-20
ENSG00000107372	ZFAND5	chr9	72351425	72365235	0.929167	1.89394e-20
ENSG00000174669	SLC29A2	chr11	66362521	66372214	-1.44616	2.09564e-20
ENSG00000188827	SLX4	chr16	3581181	3611598	-2.10604	2.17983e-20
ENSG00000186638	KIF24	chr9	34252381	34311371	-2.91732	2.53201e-20
ENSG00000011454	RABGAP1	chr9	122940833	123104866	-1.3946	2.55203e-20
ENSG00000113369	ARRDC3	chr5	91368724	91383359	2.07562	2.64608e-20
ENSG00000131323	TRAF3	chr14	102777476	102911500	-0.930506	2.75692e-20
ENSG00000112773	FAM46A	chr6	81491439	81752774	1.25491	2.77926e-20
ENSG00000112245	PTP4A1	chr6	63521748	63583587	0.702815	3.17776e-20
ENSG00000100297	MCM5	chr22	35400063	35425430	-1.00344	3.60452e-20
ENSG00000251322	SHANK3	chr22	50674415	50733298	-0.991112	3.60452e-20
ENSG00000151131	C12orf45	chr12	104986310	105074197	-0.947628	3.81032e-20
ENSG00000177302	TOP3A	chr17	18271428	18315007	-1.08744	3.8672e-20
ENSG00000142273	CBLC	chr19	44777869	44800634	-1.17507	3.92469e-20
ENSG00000271533	Z83843.1	chrX	74209976	74213660	-1.98525	4.6115e-20
ENSG00000183741	CBX6	chr22	38861450	38872314	-0.932028	4.91138e-20
ENSG00000121988	ZRANB3	chr2	135136916	135531236	-2.84482	5.02982e-20
ENSG00000088340	FER1L4	chr20	35558737	35607562	-1.31363	5.37681e-20
ENSG00000108846	ABCC3	chr17	50634777	50692252	-0.8606	5.56992e-20
ENSG00000119638	NEK9	chr14	75079353	75127344	-1.01608	6.71321e-20
ENSG00000145725	PPIP5K2	chr5	103120149	103212799	-1.38219	6.78599e-20
ENSG00000165868	HSPA12A	chr10	116671192	116849741	-1.20939	6.92726e-20
ENSG00000110931	CAMKK2	chr12	121237691	121298308	-1.09988	7.04851e-20
ENSG00000013288	MAN2B2	chr4	6575175	6623362	-1.42816	7.51871e-20
ENSG00000058668	ATP2B4	chr1	203626561	203744081	-1.01272	8.58391e-20
ENSG00000054598	FOXC1	chr6	1609972	1613897	1.18262	8.66612e-20
ENSG00000164442	CITED2	chr6	139371807	139374620	1.7637	8.9321e-20
ENSG00000185722	ANKFY1	chr17	4163907	4263977	-0.971173	8.94412e-20
ENSG00000204764	RANBP17	chr5	170861870	171300015	-1.49271	9.04139e-20
ENSG00000282961	PRNCR1	chr8	127079874	127092600	-2.95133	9.40277e-20
ENSG00000014138	POLA2	chr11	65261762	65305589	-1.63026	1.0162e-19
ENSG00000088035	ALG6	chr1	63367590	63438562	-2.17976	1.01941e-19
ENSG00000103091	WDR59	chr16	74871367	75000173	-1.33763	1.29997e-19
ENSG00000103494	RPGRIP1L	chr16	53597683	53703938	-2.1414	1.35275e-19
ENSG00000146918	NCAPG2	chr7	158631311	158704829	-1.17129	1.42399e-19
ENSG00000127804	METTL16	chr17	2405562	2511891	-1.18852	1.43098e-19
ENSG00000138496	PARP9	chr3	122527924	122564577	-1.89927	1.44779e-19
ENSG00000160439	RDH13	chr19	55039108	55071291	-1.53629	1.53812e-19
ENSG00000130119	GNL3L	chrX	54530211	54561071	-1.07721	1.56176e-19
ENSG00000279712	FP325330.3	chr22	47916728	47926264	-3.60517	1.60697e-19
ENSG00000162063	CCNF	chr16	2429394	2458854	-1.224	1.68915e-19
ENSG00000157637	SLC38A10	chr17	81245000	81295547	-0.965719	1.72671e-19
ENSG00000166263	STXBP4	chr17	54968727	55173632	-1.63013	1.72671e-19
ENSG00000224712	NPIPA3	chr16	14708944	14726338	-3.65886	1.72671e-19
ENSG00000165934	CPSF2	chr14	92121937	92172145	-1.50773	1.77589e-19
ENSG00000189120	SP6	chr17	47844908	47855874	1.33905	2.12107e-19
ENSG00000101003	GINS1	chr20	25407727	25452628	-2.35556	2.12359e-19
ENSG00000158023	WDR66	chr12	121917862	122003927	-2.64657	2.21159e-19
ENSG00000185864	NPIPB4	chr16	21834569	21880827	-3.31876	2.31828e-19
ENSG00000258472	AC005726.2	chr17	28455752	28614197	-3.53484	2.32751e-19
ENSG00000197779	ZNF81	chrX	47836902	48002561	-2.36249	2.37911e-19
ENSG00000146247	PHIP	chr6	78935867	79078236	-1.19636	2.46038e-19
ENSG00000185507	IRF7	chr11	612553	615999	2.29886	2.56868e-19
ENSG00000089916	GPATCH2L	chr14	76151916	76254342	-0.871701	2.5907e-19
ENSG00000185650	ZFP36L1	chr14	68787660	68796253	0.640012	2.5907e-19
ENSG00000168172	HOOK3	chr8	42896932	43030539	-1.42415	2.69756e-19
ENSG00000064933	PMS1	chr2	189784085	189877629	-1.40974	2.87564e-19
ENSG00000164574	GALNT10	chr5	154190730	154420984	-0.999884	2.99366e-19
ENSG00000147536	GINS4	chr8	41529206	41545046	-2.02128	3.00858e-19
ENSG00000165671	NSD1	chr5	177133025	177300215	-0.904188	3.64414e-19
ENSG00000280355	AL132656.4	chr10	79681973	79684094	-3.75598	3.75234e-19
ENSG00000052749	RRP12	chr10	97356358	97426076	-0.795644	4.02956e-19
ENSG00000105983	LMBR1	chr7	156668946	156893230	-1.12416	4.03919e-19
ENSG00000185621	LMLN	chr3	197960200	198043720	-2.48368	4.07512e-19
ENSG00000130513	GDF15	chr19	18374731	18389176	1.77794	4.14951e-19
ENSG00000167264	DUS2	chr16	67987746	68079320	-1.44868	4.15072e-19
ENSG00000094804	CDC6	chr17	40287633	40304657	-1.02166	4.67641e-19
ENSG00000178904	DPY19L3	chr19	32405543	32485895	-1.44536	4.7182e-19
ENSG00000144283	PKP4	chr2	158456964	158682879	-1.15514	5.39445e-19
ENSG00000204569	PPP1R10	chr6	30600400	30618612	-1.28015	5.39445e-19
ENSG00000084774	CAD	chr2	27217390	27243943	-0.748257	5.4608e-19
ENSG00000182551	ADI1	chr2	3497361	3519736	1.23929	5.7558e-19
ENSG00000171368	TPPP	chr5	659862	693395	1.42709	6.07854e-19
ENSG00000056586	RC3H2	chr9	122844556	122905341	-1.01646	6.54732e-19
ENSG00000091127	PUS7	chr7	105439661	105522267	-1.05463	6.72743e-19
ENSG00000132199	ENOSF1	chr18	670324	712676	-1.01057	7.56634e-19
ENSG00000092853	CLSPN	chr1	35720218	35769967	-1.21202	7.99096e-19
ENSG00000174501	ANKRD36C	chr2	95836919	95991831	-1.63367	8.0961e-19
ENSG00000139278	GLIPR1	chr12	75480680	75503853	-2.19735	8.14733e-19
ENSG00000114857	NKTR	chr3	42600614	42648741	0.754293	8.402e-19
ENSG00000078747	ITCH	chr20	34363235	34511393	-1.06088	9.0885e-19
ENSG00000177570	SAMD12	chr8	118189459	118621995	-1.94071	9.70534e-19
ENSG00000143850	PLEKHA6	chr1	204218851	204377665	-1.89439	9.91437e-19
ENSG00000162521	RBBP4	chr1	32651142	32686211	-0.832394	1.11981e-18
ENSG00000249550	LINC01234	chr12	113679459	113773683	-2.34323	1.16817e-18
ENSG00000136448	NMT1	chr17	45051610	45109016	-1.05802	1.22679e-18
ENSG00000167257	RNF214	chr11	117232625	117286445	-1.71376	1.24507e-18
ENSG00000081791	KIAA0141	chr5	141923808	141942047	-1.25961	1.2853e-18
ENSG00000187097	ENTPD5	chr14	73958010	74019399	-1.61362	1.61871e-18
ENSG00000115758	ODC1	chr2	10439968	10448504	0.733897	1.62229e-18
ENSG00000160190	SLC37A1	chr21	42496008	42581440	-1.53599	1.65991e-18
ENSG00000188315	C3orf62	chr3	49268602	49277909	-1.98972	1.67962e-18
ENSG00000176953	NFATC2IP	chr16	28950807	28967097	-1.10716	1.71301e-18
ENSG00000083223	ZCCHC6	chr9	86287733	86354454	-1.47553	1.74607e-18
ENSG00000254996	ANKHD1-EIF4EBP3	chr5	140401908	140549569	-3.62645	1.75336e-18
ENSG00000071537	SEL1L	chr14	81471549	81533861	-1.09593	1.89505e-18
ENSG00000133624	ZNF767P	chr7	149547154	149624752	-1.68422	1.96862e-18
ENSG00000151148	UBE3B	chr12	109477402	109536705	-1.32951	1.99604e-18
ENSG00000077232	DNAJC10	chr2	182716041	182794464	-0.791853	2.12388e-18
ENSG00000154102	C16orf74	chr16	85690084	85751129	-2.21688	2.22955e-18
ENSG00000276234	TADA2A	chr17	37406874	37479730	-1.73464	2.43114e-18
ENSG00000075618	FSCN1	chr7	5592823	5606655	0.721628	2.55141e-18
ENSG00000110768	GTF2H1	chr11	18322295	18367044	-1.47608	2.57958e-18
ENSG00000072310	SREBF1	chr17	17810399	17837002	0.681582	3.04729e-18
ENSG00000179134	SAMD4B	chr19	39342396	39385710	-0.885722	3.04729e-18
ENSG00000196505	GDAP2	chr1	117863485	117929630	-1.46491	3.13889e-18
ENSG00000234473	ZNF101P2	chr1	192993449	192994677	-3.202	3.17915e-18
ENSG00000166897	ELFN2	chr22	37367960	37427470	-0.911856	3.35194e-18
ENSG00000177697	CD151	chr11	832843	839831	-0.811377	3.73058e-18
ENSG00000170122	FOXD4	chr9	116231	118204	-3.66828	4.27209e-18
ENSG00000248483	POU5F2	chr5	93733220	93741637	-2.65089	4.78544e-18
ENSG00000145632	PLK2	chr5	58453982	58460260	0.860716	4.81015e-18
ENSG00000143842	SOX13	chr1	204073115	204127743	1.19351	5.23282e-18
ENSG00000133056	PIK3C2B	chr1	204422628	204494724	1.17658	5.56779e-18
ENSG00000134283	PPHLN1	chr12	42238447	42459715	-1.13821	5.63718e-18
ENSG00000158161	EYA3	chr1	27970344	28088696	-1.26261	6.07957e-18
ENSG00000141013	GAS8	chr16	90019629	90044975	-1.38239	6.77183e-18
ENSG00000163507	KIAA1524	chr3	108549869	108589644	-1.45577	6.80795e-18
ENSG00000005810	MYCBP2	chr13	77044655	77327050	-0.755429	6.96398e-18
ENSG00000116991	SIPA1L2	chr1	232397965	232561558	1.27016	7.34425e-18
ENSG00000233589	AL138789.1	chr1	68479129	68483539	-3.21041	7.58775e-18
ENSG00000198707	CEP290	chr12	88049014	88142216	-1.38429	7.76648e-18
ENSG00000099875	MKNK2	chr19	2037465	2051244	1.00153	7.84067e-18
ENSG00000107731	UNC5B	chr10	71212570	71302864	0.927496	7.86005e-18
ENSG00000125772	GPCPD1	chr20	5544404	5611026	0.986727	8.37344e-18
ENSG00000107758	PPP3CB	chr10	73436428	73496024	-1.80438	8.40454e-18
ENSG00000088888	MAVS	chr20	3846799	3876123	-0.665429	9.0937e-18
ENSG00000169641	LUZP1	chr1	23084023	23177808	0.840039	9.0937e-18
ENSG00000178440	LINC00843	chr10	49972763	49982053	-3.50983	1.09354e-17
ENSG00000162542	TMCO4	chr1	19682213	19799945	-2.52418	1.15893e-17
ENSG00000007062	PROM1	chr4	15963076	16084378	-1.2917	1.20572e-17
ENSG00000129003	VPS13C	chr15	61852389	62060473	-1.0103	1.21624e-17
ENSG00000115504	EHBP1	chr2	62673851	63046487	-1.29664	1.32992e-17
ENSG00000188234	AGAP4	chr10	45825594	45853875	-3.55706	1.35713e-17
ENSG00000177830	CHID1	chr11	867860	915058	-1.15705	1.36213e-17
ENSG00000114374	USP9Y	chrY	12701231	12860839	-1.48863	1.43335e-17
ENSG00000186567	CEACAM19	chr19	44662278	44684359	-1.9537	1.48903e-17
ENSG00000165416	SUGT1	chr13	52652709	52700909	-0.965558	1.68377e-17
ENSG00000181027	FKRP	chr19	46746046	46776988	-1.3511	1.69044e-17
ENSG00000279315	AL158212.4	chr10	112831169	112832454	-3.54668	1.81425e-17
ENSG00000075702	WDR62	chr19	36054881	36105106	-1.4997	1.86802e-17
ENSG00000229152	ANKRD10-IT1	chr13	110894639	110899172	1.2705	1.88393e-17
ENSG00000166888	STAT6	chr12	57095408	57132139	-1.16944	1.9102e-17
ENSG00000281026	N4BP2L2-IT2	chr13	32504506	32509395	-2.03692	1.93226e-17
ENSG00000183963	SMTN	chr22	31064105	31104757	-0.796041	2.08347e-17
ENSG00000108591	DRG2	chr17	18087886	18107971	-1.05406	2.09307e-17
ENSG00000185684	EP400NL	chr12	132084283	132131639	-1.25667	2.10182e-17
ENSG00000124588	NQO2	chr6	2987987	3028869	-1.27055	2.1393e-17
ENSG00000111144	LTA4H	chr12	96000828	96043520	0.806411	2.31306e-17
ENSG00000145348	TBCK	chr4	106041599	106321495	-1.4431	2.42833e-17
ENSG00000122786	CALD1	chr7	134744252	134970728	-0.905941	2.57593e-17
ENSG00000114491	UMPS	chr3	124730366	124749273	-1.14753	2.62209e-17
ENSG00000114120	SLC25A36	chr3	140941830	140979933	0.915422	2.79472e-17
ENSG00000100234	TIMP3	chr22	32801701	32863043	1.11499	2.99797e-17
ENSG00000275395	FCGBP	chr19	39863323	39934626	-1.65482	3.00662e-17
ENSG00000124762	CDKN1A	chr6	36676460	36687339	1.21002	3.01963e-17
ENSG00000170776	AKAP13	chr15	85380571	85749358	0.738047	3.07386e-17
ENSG00000143252	SDHC	chr1	161314257	161375340	-1.20001	3.12353e-17
ENSG00000259953	AL138756.1	chr9	112032555	112037730	-3.0203	3.42042e-17
ENSG00000136002	ARHGEF4	chr2	130836916	131047263	-0.853564	3.63923e-17
ENSG00000088448	ANKRD10	chr13	110878540	110915069	0.918213	3.94422e-17
ENSG00000179364	PACS2	chr14	105300563	105398147	-0.998752	3.95052e-17
ENSG00000169239	CA5B	chrX	15688830	15788409	-2.94873	4.07774e-17
ENSG00000109063	MYH3	chr17	10628526	10657309	-2.95121	4.20368e-17
ENSG00000173848	NET1	chr10	5412551	5458463	0.933182	4.2102e-17
ENSG00000144559	TAMM41	chr3	11790442	11846919	-1.19517	4.23337e-17
ENSG00000149532	CPSF7	chr11	61402641	61430031	-0.83963	4.34861e-17
ENSG00000183864	TOB2	chr22	41433492	41447023	0.797198	4.46643e-17
ENSG00000171365	CLCN5	chrX	49922615	50099235	-1.75351	4.75773e-17
ENSG00000112079	STK38	chr6	36493892	36547470	-1.56311	4.87929e-17
ENSG00000141232	TOB1	chr17	50862223	50867978	1.00275	5.12697e-17
ENSG00000140691	ARMC5	chr16	31458080	31467166	1.12143	5.30354e-17
ENSG00000002746	HECW1	chr7	43112599	43566001	-2.81355	5.36074e-17
ENSG00000168487	BMP1	chr8	22164736	22212326	-0.84113	5.40256e-17
ENSG00000172890	NADSYN1	chr11	71453109	71524107	-1.1137	5.40256e-17
ENSG00000198590	C3orf35	chr3	37386269	37435497	-3.62574	5.75691e-17
ENSG00000148737	TCF7L2	chr10	112950250	113167678	0.777459	6.25337e-17
ENSG00000012174	MBTPS2	chrX	21839636	21885424	-1.68078	6.33451e-17
ENSG00000136279	DBNL	chr7	44044640	44069456	-0.990316	6.59262e-17
ENSG00000164251	F2RL1	chr5	76818933	76835315	0.927463	6.67644e-17
ENSG00000166165	CKB	chr14	103519659	103523111	0.658055	6.97079e-17
ENSG00000259972	AC009120.2	chr16	74305127	74335346	-2.91288	7.56063e-17
ENSG00000176624	MEX3C	chr18	51174550	51218304	1.34872	8.24988e-17
ENSG00000185000	DGAT1	chr8	144314584	144326910	0.769945	8.4399e-17
ENSG00000185551	NR2F2	chr15	96325938	96340263	1.30612	8.4399e-17
ENSG00000130779	CLIP1	chr12	122271432	122422632	-0.8577	8.63816e-17
ENSG00000184492	FOXD4L1	chr2	113498665	113501155	-3.73699	9.26971e-17
ENSG00000171940	ZNF217	chr20	53567065	53609907	1.06367	9.34903e-17
ENSG00000139289	PHLDA1	chr12	76025447	76033932	0.619296	1.04757e-16
ENSG00000115524	SF3B1	chr2	197389784	197435091	0.603866	1.06665e-16
ENSG00000148358	GPR107	chr9	130053426	130140169	-1.10046	1.11789e-16
ENSG00000145623	OSMR	chr5	38845858	38945596	-1.02792	1.15506e-16
ENSG00000184640	SEPT9	chr17	77280569	77500596	-0.703418	1.16588e-16
ENSG00000148841	ITPRIP	chr10	104309698	104338404	1.18501	1.17023e-16
ENSG00000183856	IQGAP3	chr1	156525405	156572604	-1.17807	1.24199e-16
ENSG00000119977	TCTN3	chr10	95663396	95694143	-1.20568	1.25666e-16
ENSG00000072786	STK10	chr5	172042073	172188386	-1.07792	1.2624e-16
ENSG00000197077	KIAA1671	chr22	24952730	25197448	-0.754451	1.28259e-16
ENSG00000279759	AC118344.2	chr19	40355842	40360606	-1.6806	1.39177e-16
ENSG00000118961	LDAH	chr2	20684014	20823130	-1.86933	1.41315e-16
ENSG00000157224	CLDN12	chr7	90383721	90513402	1.18645	1.54507e-16
ENSG00000161813	LARP4	chr12	50392383	50480004	-0.909708	1.56225e-16
ENSG00000280145	CU638689.4	chr21	6630182	6670695	-3.83265	1.56303e-16
ENSG00000136450	SRSF1	chr17	58003360	58007346	-0.630662	1.61992e-16
ENSG00000050426	LETMD1	chr12	51047962	51060424	-1.08298	1.76175e-16
ENSG00000176697	BDNF	chr11	27654893	27722058	1.01389	1.78436e-16
ENSG00000108389	MTMR4	chr17	58489529	58517905	0.815494	1.83386e-16
ENSG00000130363	RSPH3	chr6	158972871	159000187	-1.40733	1.94403e-16
ENSG00000149639	SOGA1	chr20	36777442	36863686	-0.810238	2.04597e-16
ENSG00000099942	CRKL	chr22	20917426	20953749	0.73952	2.09039e-16
ENSG00000111605	CPSF6	chr12	69239537	69274358	0.707179	2.12232e-16
ENSG00000070961	ATP2B1	chr12	89588049	89709300	0.70351	2.22814e-16
ENSG00000087995	METTL2A	chr17	62423867	62450822	-1.28535	2.45884e-16
ENSG00000006744	ELAC2	chr17	12992391	13018187	-0.788658	2.45978e-16
ENSG00000174238	PITPNA	chr17	1517718	1562816	-0.993531	2.57683e-16
ENSG00000213279	Z97192.2	chr22	49572264	49575426	-2.15897	2.72846e-16
ENSG00000198000	NOL8	chr9	92297358	92325636	-1.00246	2.77988e-16
ENSG00000106078	COBL	chr7	51016212	51316818	-1.0899	2.86808e-16
ENSG00000198743	SLC5A3	chr21	34073570	34106262	-0.820141	3.01222e-16
ENSG00000198799	LRIG2	chr1	113073209	113132260	-1.01435	3.03561e-16
ENSG00000126653	NSRP1	chr17	30115521	30186475	-1.45033	3.03662e-16
ENSG00000120549	KIAA1217	chr10	23694746	24547848	-1.9012	3.10702e-16
ENSG00000151923	TIAL1	chr10	119571802	119597029	0.688943	3.17346e-16
ENSG00000198561	CTNND1	chr11	57753243	57819546	0.615835	3.17639e-16
ENSG00000115419	GLS	chr2	190880827	190965552	0.745975	3.39498e-16
ENSG00000244462	RBM12	chr20	35648925	35664956	0.699825	3.46902e-16
ENSG00000092148	HECTD1	chr14	31100112	31207804	-0.630937	3.81832e-16
ENSG00000141556	TBCD	chr17	82752064	82945922	-0.827017	3.88917e-16
ENSG00000173559	NABP1	chr2	191678068	191696659	-1.11417	3.92781e-16
ENSG00000099910	KLHL22	chr22	20441519	20495883	-1.82178	4.19866e-16
ENSG00000173599	PC	chr11	66848233	66958376	-1.92341	4.21075e-16
ENSG00000165548	TMEM63C	chr14	77116568	77259495	-2.90862	4.30822e-16
ENSG00000066827	ZFAT	chr8	134477788	134713049	0.983802	4.36168e-16
ENSG00000129250	KIF1C	chr17	4997948	5028401	-0.852175	4.41554e-16
ENSG00000167670	CHAF1A	chr19	4402662	4445018	-1.06563	4.65638e-16
ENSG00000085465	OVGP1	chr1	111414314	111427777	-2.42608	4.66593e-16
ENSG00000270015	AC087481.3	chr15	30926514	30928407	-2.22412	4.7192e-16
ENSG00000100038	TOP3B	chr22	21957025	21982816	-1.21363	4.76543e-16
ENSG00000173611	SCAI	chr9	124942608	125143506	-1.30543	4.76543e-16
ENSG00000129514	FOXA1	chr14	37589984	37596059	1.29623	5.04959e-16
ENSG00000048342	CC2D2A	chr4	15469865	15601557	-1.5999	6.04857e-16
ENSG00000163389	POGLUT1	chr3	119468938	119494708	-1.4817	6.20317e-16
ENSG00000135931	ARMC9	chr2	231198546	231374837	-1.71411	6.55645e-16
ENSG00000167771	RCOR2	chr11	63911221	63916844	1.80549	6.57579e-16
ENSG00000174579	MSL2	chr3	136148922	136197241	0.957708	6.66655e-16
ENSG00000143669	LYST	chr1	235661041	235883640	-1.41211	7.23241e-16
ENSG00000143499	SMYD2	chr1	214281102	214337131	0.994689	7.5362e-16
ENSG00000119509	INVS	chr9	100099256	100301000	-1.45069	7.78318e-16
ENSG00000167258	CDK12	chr17	39461511	39564907	-0.805319	7.91777e-16
ENSG00000140807	NKD1	chr16	50548330	50649249	-1.51008	7.9949e-16
ENSG00000128915	ICE2	chr15	60419609	60479160	-1.21868	8.2438e-16
ENSG00000186166	CCDC84	chr11	118998142	119015791	-1.0126	8.57396e-16
ENSG00000198920	KIAA0753	chr17	6578148	6640927	-1.27335	8.71691e-16
ENSG00000145990	GFOD1	chr6	13357830	13487662	1.22429	8.86799e-16
ENSG00000141837	CACNA1A	chr19	13206442	13633025	-2.02193	9.0372e-16
ENSG00000155313	USP25	chr21	15730025	15880069	0.960747	9.91619e-16
ENSG00000160953	MUM1	chr19	1354711	1378431	-0.934025	1.00502e-15
ENSG00000178295	GEN1	chr2	17753858	17788941	-1.05853	1.01504e-15
ENSG00000197056	ZMYM1	chr1	35059786	35115859	-1.80921	1.0298e-15
ENSG00000204623	ZNRD1ASP	chr6	30001011	30061640	-1.60435	1.06031e-15
ENSG00000150990	DHX37	chr12	124946825	124989122	-0.814659	1.1195e-15
ENSG00000254166	CASC19	chr8	127072694	127227541	0.635749	1.1442e-15
ENSG00000146904	EPHA1	chr7	143390289	143408892	-1.33417	1.16729e-15
ENSG00000079308	TNS1	chr2	217799789	218002995	-1.7994	1.28477e-15
ENSG00000160818	GPATCH4	chr1	156594487	156601496	-0.967592	1.29178e-15
ENSG00000164855	TMEM184A	chr7	1542235	1560821	-1.19515	1.40919e-15
ENSG00000141582	CBX4	chr17	79833156	79839429	1.06853	1.42154e-15
ENSG00000281207	SLFNL1-AS1	chr1	41014590	41043890	-1.14135	1.44757e-15
ENSG00000165983	PTER	chr10	16436943	16513745	-1.90978	1.63326e-15
ENSG00000167173	C15orf39	chr15	75195643	75212169	0.698263	1.65939e-15
ENSG00000215883	CYB5RL	chr1	54169651	54200036	-2.70358	1.68782e-15
ENSG00000089154	GCN1	chr12	120127203	120194710	-0.621323	1.74228e-15
ENSG00000136895	GARNL3	chr9	127224265	127393660	-1.44402	1.85927e-15
ENSG00000255455	AP003486.1	chr11	130866254	130870247	-2.70221	1.91385e-15
ENSG00000198517	MAFK	chr7	1530714	1543043	1.08117	1.92096e-15
ENSG00000204977	TRIM13	chr13	49995888	50020481	-1.41324	1.9816e-15
ENSG00000159259	CHAF1B	chr21	36385378	36419015	-1.67528	2.04786e-15
ENSG00000135766	EGLN1	chr1	231363751	231425044	0.971196	2.12308e-15
ENSG00000144824	PHLDB2	chr3	111732497	111976517	-0.572731	2.18542e-15
ENSG00000167470	MIDN	chr19	1248553	1259140	0.749646	2.35109e-15
ENSG00000114988	LMAN2L	chr2	96705929	96740064	-2.23857	2.3991e-15
ENSG00000162407	PLPP3	chr1	56494747	56645301	1.55449	2.40224e-15
ENSG00000179913	B3GNT3	chr19	17794828	17813082	-1.51932	2.43174e-15
ENSG00000174227	PIGG	chr4	499210	540196	-0.813321	2.5018e-15
ENSG00000196296	ATP2A1	chr16	28878405	28904509	-1.78155	2.51823e-15
ENSG00000163625	WDFY3	chr4	84669610	84966391	-1.00029	2.58217e-15
ENSG00000280237	MIR4697HG	chr11	133896438	133901601	-1.37987	2.61357e-15
ENSG00000167110	GOLGA2	chr9	128255829	128275995	-1.18942	2.62523e-15
ENSG00000196796	NPIPB10P	chr16	29038655	29052726	-3.09611	2.67531e-15
ENSG00000066933	MYO9A	chr15	71822289	72118577	-1.10604	2.72371e-15
ENSG00000157741	UBN2	chr7	139230356	139308236	-0.951896	2.72371e-15
ENSG00000107957	SH3PXD2A	chr10	103594027	103855543	-2.03765	2.81001e-15
ENSG00000135074	ADAM19	chr5	157395534	157575775	-1.05389	2.85875e-15
ENSG00000173621	LRFN4	chr11	66856647	66860475	0.872726	2.85875e-15
ENSG00000249992	TMEM158	chr3	45224466	45226278	1.27202	2.93184e-15
ENSG00000174989	FBXW8	chr12	116910956	117031148	-1.27084	3.01432e-15
ENSG00000167767	KRT80	chr12	52168996	52192000	-1.11456	3.29956e-15
ENSG00000119669	IRF2BPL	chr14	77024543	77028699	1.04294	3.37365e-15
ENSG00000131467	PSME3	chr17	42824385	42843758	-0.810219	3.42841e-15
ENSG00000139182	CLSTN3	chr12	7129698	7158945	-1.08344	3.48708e-15
ENSG00000116337	AMPD2	chr1	109616104	109632051	0.770353	3.511e-15
ENSG00000100815	TRIP11	chr14	91965991	92040896	-1.15785	3.54063e-15
ENSG00000149948	HMGA2	chr12	65824131	65966295	-0.674273	3.60226e-15
ENSG00000075151	EIF4G3	chr1	20806292	21176888	-0.860687	3.91777e-15
ENSG00000113504	SLC12A7	chr5	1050376	1112035	-0.784639	3.91777e-15
ENSG00000096433	ITPR3	chr6	33620365	33696574	-0.575561	4.1573e-15
ENSG00000198837	DENND4B	chr1	153929501	153946696	-0.786132	4.22629e-15
ENSG00000163660	CCNL1	chr3	157146508	157160760	0.65038	4.35762e-15
ENSG00000078269	SYNJ2	chr6	157981887	158099176	-0.901073	4.40703e-15
ENSG00000163918	RFC4	chr3	186789880	186807058	-1.70921	4.43979e-15
ENSG00000279095	AC243964.3	chr19	44664131	44666158	-1.83846	4.74852e-15
ENSG00000009950	MLXIPL	chr7	73593194	73624543	-0.879329	4.81683e-15
ENSG00000124782	RREB1	chr6	7107597	7251980	0.678965	5.12951e-15
ENSG00000090924	PLEKHG2	chr19	39412585	39428415	-1.49789	5.19549e-15
ENSG00000118412	CASP8AP2	chr6	89829894	89874436	-1.13358	5.31842e-15
ENSG00000001631	KRIT1	chr7	92198969	92246166	-1.34134	5.35655e-15
ENSG00000141219	C17orf80	chr17	73232233	73248947	-1.30078	5.39837e-15
ENSG00000066044	ELAVL1	chr19	7958579	8005659	-0.867629	5.73075e-15
ENSG00000138346	DNA2	chr10	68414064	68472121	-1.46377	5.86701e-15
ENSG00000188070	C11orf95	chr11	63759892	63768775	1.35399	5.98762e-15
ENSG00000073614	KDM5A	chr12	280129	389454	-1.02674	6.11522e-15
ENSG00000197321	SVIL	chr10	29457338	29736781	-1.07717	6.42259e-15
ENSG00000182580	EPHB3	chr3	184561784	184582409	2.03489	6.9348e-15
ENSG00000173546	CSPG4	chr15	75674322	75712848	-1.93899	7.03915e-15
ENSG00000187678	SPRY4	chr5	142310427	142326455	0.83127	7.12683e-15
ENSG00000120071	KANSL1	chr17	46029916	46225389	0.668921	7.43179e-15
ENSG00000121057	AKAP1	chr17	57085092	57121349	0.696291	8.12397e-15
ENSG00000082068	WDR70	chr5	37379212	37753435	-1.60578	8.30111e-15
ENSG00000185453	C19orf68	chr19	48170692	48197620	-2.29751	8.31534e-15
ENSG00000188026	RILPL1	chr12	123470054	123533718	-1.52923	8.6987e-15
ENSG00000168038	ULK4	chr3	41246599	41962430	-1.64429	8.76698e-15
ENSG00000075826	SEC31B	chr10	100486642	100519864	-1.04625	8.77419e-15
ENSG00000081386	ZNF510	chr9	96755865	96778129	-2.63851	8.99049e-15
ENSG00000102595	UGGT2	chr13	95801580	96053482	-0.907157	9.18565e-15
ENSG00000107643	MAPK8	chr10	48306639	48439360	1.13771	9.24526e-15
ENSG00000132024	CC2D1A	chr19	13906201	13930879	-1.02283	1.00633e-14
ENSG00000196510	ANAPC7	chr12	110372900	110403730	-1.03586	1.00633e-14
ENSG00000214954	LRRC69	chr8	91101832	91219236	-3.24903	1.01599e-14
ENSG00000033050	ABCF2	chr7	151207837	151227230	-0.808788	1.01929e-14
ENSG00000229953	AL590666.2	chr1	156646507	156661424	-2.68941	1.09666e-14
ENSG00000223705	NSUN5P1	chr7	75410322	75416787	0.697015	1.12982e-14
ENSG00000183878	UTY	chrY	13248379	13480673	-1.71091	1.14411e-14
ENSG00000146592	CREB5	chr7	28299321	28825894	-2.07727	1.14726e-14
ENSG00000196922	ZNF252P	chr8	144973589	145002895	-1.25296	1.17902e-14
ENSG00000100714	MTHFD1	chr14	64388031	64463457	-0.944309	1.18046e-14
ENSG00000108587	GOSR1	chr17	30477362	30527592	-1.02243	1.22272e-14
ENSG00000134815	DHX34	chr19	47349281	47382704	-0.930839	1.24949e-14
ENSG00000275052	PPP4R3B	chr2	55547292	55618880	-1.14474	1.29535e-14
ENSG00000071564	TCF3	chr19	1609290	1652605	-0.822553	1.31266e-14
ENSG00000124151	NCOA3	chr20	47501902	47656877	0.94135	1.33923e-14
ENSG00000151150	ANK3	chr10	60026298	60733490	-2.00997	1.37675e-14
ENSG00000178502	KLHL11	chr17	41853545	41865431	1.11908	1.40021e-14
ENSG00000135597	REPS1	chr6	138903493	138988261	0.729675	1.42023e-14
ENSG00000162413	KLHL21	chr1	6590724	6614607	0.648413	1.42372e-14
ENSG00000111331	OAS3	chr12	112938352	112973249	-1.19668	1.42665e-14
ENSG00000178234	GALNT11	chr7	152025674	152122347	0.983502	1.42918e-14
ENSG00000058866	DGKG	chr3	186105668	186362237	-2.72957	1.46106e-14
ENSG00000110925	CSRNP2	chr12	51061205	51083664	1.04674	1.46464e-14
ENSG00000136811	ODF2	chr9	128455186	128501292	-1.18014	1.46464e-14
ENSG00000064545	TMEM161A	chr19	19119169	19138513	-0.920996	1.52111e-14
ENSG00000233024	AC126755.2	chr16	18358086	18379331	-2.15793	1.62663e-14
ENSG00000105053	VRK3	chr19	49976467	50025946	-1.81674	1.63915e-14
ENSG00000143458	GABPB2	chr1	151070578	151125542	-2.49598	1.82963e-14
ENSG00000189143	CLDN4	chr7	73799542	73832693	0.748597	1.82963e-14
ENSG00000100296	THOC5	chr22	29505879	29555216	-1.01799	1.84149e-14
ENSG00000129933	MAU2	chr19	19320681	19358755	-1.07028	2.01674e-14
ENSG00000147548	NSD3	chr8	38269697	38382272	-0.765826	2.02425e-14
ENSG00000153879	CEBPG	chr19	33373330	33382686	1.04134	2.02817e-14
ENSG00000166004	CEP295	chr11	93661639	93730358	-0.891703	2.07087e-14
ENSG00000186260	MKL2	chr16	14071321	14266773	-0.916257	2.12026e-14
ENSG00000145014	TMEM44	chr3	194587673	194633689	-1.82337	2.44946e-14
ENSG00000197712	FAM114A1	chr4	38867677	38945739	-1.96895	2.66639e-14
ENSG00000163995	ABLIM2	chr4	7965310	8158832	-2.56919	2.75813e-14
ENSG00000130749	ZC3H4	chr19	47064187	47113752	-1.05272	2.87119e-14
ENSG00000077514	POLD3	chr11	74493851	74669117	-1.55997	2.9732e-14
ENSG00000085760	MTIF2	chr2	55236595	55269347	-1.39309	3.14113e-14
ENSG00000196235	SUPT5H	chr19	39436156	39476670	0.721206	3.19562e-14
ENSG00000130338	TULP4	chr6	158232236	158511828	-0.800329	3.2004e-14
ENSG00000156931	VPS8	chr3	184812143	185052614	-1.03513	3.25491e-14
ENSG00000142197	DOPEY2	chr21	36156782	36294274	-1.43805	3.27223e-14
ENSG00000127366	TAS2R5	chr7	141790217	141791367	-2.78834	3.32329e-14
ENSG00000109911	ELP4	chr11	31509700	31790328	-1.74482	3.42731e-14
ENSG00000115204	MPV17	chr2	27309492	27325680	-1.29107	3.51745e-14
ENSG00000173517	PEAK1	chr15	77100656	77420144	-1.1536	3.51745e-14
ENSG00000146263	MMS22L	chr6	97142161	97283217	-1.02872	3.56797e-14
ENSG00000146433	TMEM181	chr6	158536436	158635428	-0.777635	3.89388e-14
ENSG00000272335	AC093297.3	chr5	44826076	44828592	-2.76614	3.93069e-14
ENSG00000134884	ARGLU1	chr13	106541673	106568164	0.730776	3.9325e-14
ENSG00000153560	UBP1	chr3	33388336	33441371	0.69448	3.946e-14
ENSG00000010322	NISCH	chr3	52455118	52493071	-0.746055	3.97832e-14
ENSG00000065154	OAT	chr10	124397303	124418976	0.811882	4.02919e-14
ENSG00000142186	SCYL1	chr11	65525077	65538704	-1.00348	4.04879e-14
ENSG00000132470	ITGB4	chr17	75721328	75757818	-0.682548	4.13295e-14
ENSG00000100350	FOXRED2	chr22	36487190	36507101	-1.42168	4.22801e-14
ENSG00000135451	TROAP	chr12	49323236	49331731	-1.22672	4.24048e-14
ENSG00000131389	SLC6A6	chr3	14402576	14489349	-0.997645	4.3529e-14
ENSG00000090020	SLC9A1	chr1	27098815	27166981	0.88133	4.38039e-14
ENSG00000114353	GNAI2	chr3	50226292	50259355	0.798248	4.74816e-14
ENSG00000142949	PTPRF	chr1	43525187	43623666	-0.578638	4.79261e-14
ENSG00000213923	CSNK1E	chr22	38290691	38318084	0.726383	4.83169e-14
ENSG00000128564	VGF	chr7	101162509	101165593	1.06744	4.83371e-14
ENSG00000204634	TBC1D8	chr2	101007617	101252866	0.974541	5.01135e-14
ENSG00000280202	AC005831.1	chr12	3610307	3612003	-2.71932	5.01135e-14
ENSG00000159899	NPR2	chr9	35792154	35809732	-1.31956	5.14598e-14
ENSG00000205213	LGR4	chr11	27365961	27472775	1.77472	5.20381e-14
ENSG00000164164	OTUD4	chr4	145110838	145180161	0.689934	5.22338e-14
ENSG00000067798	NAV3	chr12	77324641	78213008	-1.98539	5.27191e-14
ENSG00000214046	SMIM7	chr19	16630751	16660442	-1.3008	5.31739e-14
ENSG00000223496	EXOSC6	chr16	70246778	70251930	0.768589	5.36928e-14
ENSG00000164951	PDP1	chr8	93857807	93926066	0.542961	5.42609e-14
ENSG00000166435	XRRA1	chr11	74807739	74949200	-1.16711	5.49999e-14
ENSG00000095319	NUP188	chr9	128947699	129007096	-0.74626	5.53147e-14
ENSG00000100023	PPIL2	chr22	21666009	21700015	-1.06545	5.57709e-14
ENSG00000126391	FRMD8	chr11	65386599	65413525	-1.13492	5.79627e-14
ENSG00000228327	AL669831.1	chr1	725885	778626	-1.75093	6.05538e-14
ENSG00000070159	PTPN3	chr9	109375466	109498313	-1.11604	6.13163e-14
ENSG00000167460	TPM4	chr19	16067021	16103005	-0.710491	6.19619e-14
ENSG00000117595	IRF6	chr1	209785623	209806175	0.988063	6.4728e-14
ENSG00000187608	ISG15	chr1	1001138	1014541	0.796806	6.63675e-14
ENSG00000198464	ZNF480	chr19	52297177	52325922	-1.86936	6.78426e-14
ENSG00000183793	NPIPA5	chr16	15363624	15381047	-1.99954	6.80076e-14
ENSG00000139645	ANKRD52	chr12	56237807	56258391	-0.619831	6.87395e-14
ENSG00000226419	SLC16A1-AS1	chr1	112956415	113047055	-1.62892	7.39883e-14
ENSG00000127564	PKMYT1	chr16	2968024	2980539	-0.999618	7.53355e-14
ENSG00000198563	DDX39B	chr6	31530219	31542448	0.712082	8.94529e-14
ENSG00000104881	PPP1R13L	chr19	45379634	45406349	-1.11124	9.48323e-14
ENSG00000112379	ARFGEF3	chr6	138161921	138344663	-1.83989	9.63396e-14
ENSG00000136153	LMO7	chr13	75620434	75859870	-1.25851	9.65031e-14
ENSG00000140105	WARS	chr14	100333788	100376805	-1.12547	9.76083e-14
ENSG00000151502	VPS26B	chr11	134224645	134247792	1.01574	9.77973e-14
ENSG00000198373	WWP2	chr16	69762306	69941741	-1.05445	1.02373e-13
ENSG00000163435	ELF3	chr1	202007945	202017188	1.06447	1.10178e-13
ENSG00000058085	LAMC2	chr1	183186238	183244900	-0.848948	1.12947e-13
ENSG00000102763	VWA8	chr13	41566837	41961120	-0.898977	1.13574e-13
ENSG00000078124	ACER3	chr11	76860867	77026797	-1.3355	1.1615e-13
ENSG00000261167	AC107027.3	chr3	131455126	131458598	-2.95835	1.1615e-13
ENSG00000160305	DIP2A	chr21	46458899	46569852	-0.798434	1.16298e-13
ENSG00000112877	CEP72	chr5	612272	667168	-1.23576	1.18907e-13
ENSG00000107554	DNMBP	chr10	99875577	100009919	0.686716	1.19085e-13
ENSG00000214595	EML6	chr2	54723499	54972025	-1.67848	1.32019e-13
ENSG00000132182	NUP210	chr3	13316235	13420309	-0.759328	1.35543e-13
ENSG00000260461	AL133355.1	chr10	103877374	103879761	-2.00647	1.36977e-13
ENSG00000163655	GMPS	chr3	155870536	155944026	-0.865946	1.39245e-13
ENSG00000104731	KLHDC4	chr16	87696485	87765992	-0.697652	1.39904e-13
ENSG00000181982	CCDC149	chr4	24806117	24980204	-2.37177	1.46054e-13
ENSG00000112208	BAG2	chr6	57172326	57189833	1.02921	1.5685e-13
ENSG00000080815	PSEN1	chr14	73136418	73223691	-1.12496	1.62971e-13
ENSG00000144161	ZC3H8	chr2	112211525	112255136	-1.4693	1.6397e-13
ENSG00000131697	NPHP4	chr1	5862811	5992473	-1.08878	1.64041e-13
ENSG00000112159	MDN1	chr6	89642499	89819723	-0.557976	1.6543e-13
ENSG00000103248	MTHFSD	chr16	86530176	86555235	-1.25974	1.72793e-13
ENSG00000181744	C3orf58	chr3	143971798	144048719	1.02842	1.74641e-13
ENSG00000189180	ZNF33A	chr10	38010650	38065088	-1.386	1.76921e-13
ENSG00000258890	CEP95	chr17	64506588	64542461	-0.80008	1.83411e-13
ENSG00000095066	HOOK2	chr19	12763003	12872740	-0.987796	1.86396e-13
ENSG00000171914	TLN2	chr15	62390526	62844631	-1.03055	1.90083e-13
ENSG00000225470	JPX	chrX	73944184	74070408	-1.25098	1.9012e-13
ENSG00000143514	TP53BP2	chr1	223779899	223845972	0.819226	2.03325e-13
ENSG00000134107	BHLHE40	chr3	4979116	4985323	1.03578	2.10779e-13
ENSG00000079246	XRCC5	chr2	216107464	216206303	-0.615798	2.1209e-13
ENSG00000079805	DNM2	chr19	10718079	10833488	-0.670654	2.14584e-13
ENSG00000179406	LINC00174	chr7	66376044	66493566	-1.32177	2.22094e-13
ENSG00000170881	RNF139	chr8	124474738	124487914	1.07016	2.25914e-13
ENSG00000143878	RHOB	chr2	20447074	20449445	0.783622	2.32348e-13
ENSG00000023839	ABCC2	chr10	99782732	99852192	-0.662055	2.36333e-13
ENSG00000198728	LDB1	chr10	102107560	102120453	0.905384	2.37956e-13
ENSG00000185246	PRPF39	chr14	45084099	45116282	0.767636	2.40572e-13
ENSG00000161021	MAML1	chr5	179732850	179777286	0.780338	2.41186e-13
ENSG00000074590	NUAK1	chr12	106063340	106140033	1.229	2.42912e-13
ENSG00000119285	HEATR1	chr1	236549005	236604504	-0.66663	2.50116e-13
ENSG00000225092	AL355336.1	chr6	7183083	7185287	1.76956	2.58175e-13
ENSG00000173193	PARP14	chr3	122680618	122730840	-1.37382	2.68815e-13
ENSG00000148840	PPRC1	chr10	102132994	102150331	0.505897	2.73509e-13
ENSG00000169247	SH3TC2	chr5	148923639	149063163	-1.11699	2.76257e-13
ENSG00000245958	AC093752.1	chr4	119454791	119552025	-1.40528	2.81889e-13
ENSG00000157827	FMNL2	chr2	152335237	152649834	0.728703	2.9053e-13
ENSG00000159374	M1AP	chr2	74557883	74648338	-1.88101	2.9265e-13
ENSG00000117713	ARID1A	chr1	26693236	26782104	0.613976	2.95738e-13
ENSG00000080189	SLC35C2	chr20	46345980	46364458	-1.18517	3.0942e-13
ENSG00000137337	MDC1	chr6	30699807	30717889	-1.15637	3.10164e-13
ENSG00000023892	DEF6	chr6	35297852	35321771	-1.11618	3.11816e-13
ENSG00000172878	METAP1D	chr2	171999583	172082430	-1.61967	3.18721e-13
ENSG00000100228	RAB36	chr22	23145326	23164350	-2.20763	3.27269e-13
ENSG00000261286	ATP2C2-AS1	chr16	84459259	84467361	-2.79849	3.27269e-13
ENSG00000137992	DBT	chr1	100186919	100249834	-1.79178	3.32127e-13
ENSG00000182831	C16orf72	chr16	9091648	9121640	0.698622	3.48264e-13
ENSG00000145675	PIK3R1	chr5	68215720	68301821	0.946952	3.73589e-13
ENSG00000158286	RNF207	chr1	6205475	6221299	-0.843357	3.73589e-13
ENSG00000160957	RECQL4	chr8	144511288	144517845	-0.797004	3.76698e-13
ENSG00000254901	BORCS8	chr19	19176903	19192591	-1.68326	3.78627e-13
ENSG00000166135	HIF1AN	chr10	100529072	100559998	-0.715138	3.91253e-13
ENSG00000076351	SLC46A1	chr17	28394756	28407197	-1.05417	3.94989e-13
ENSG00000126217	MCF2L	chr13	112894378	113099739	-1.10647	3.98588e-13
ENSG00000244560	AC004890.2	chr7	149285281	149297312	-1.82238	4.10307e-13
ENSG00000100852	ARHGAP5	chr14	32076114	32159728	0.684669	4.21928e-13
ENSG00000051009	FAM160A2	chr11	6211335	6234711	0.884572	4.2904e-13
ENSG00000086758	HUWE1	chrX	53532096	53686729	-0.606079	4.4449e-13
ENSG00000166169	POLL	chr10	101578882	101588270	-1.11349	4.49883e-13
ENSG00000089820	ARHGAP4	chrX	153907367	153934999	-0.91994	4.58178e-13
ENSG00000183597	TANGO2	chr22	20017014	20065926	-1.44182	4.61493e-13
ENSG00000130522	JUND	chr19	18279760	18281622	0.815188	4.96129e-13
ENSG00000093217	XYLB	chr3	38346760	38421348	-1.13301	4.97667e-13
ENSG00000197498	RPF2	chr6	110982015	111028263	-1.19401	5.0542e-13
ENSG00000162636	FAM102B	chr1	108560089	108644900	1.35641	5.41724e-13
ENSG00000078900	TP73	chr1	3652520	3736201	-1.72009	5.59629e-13
ENSG00000165655	ZNF503	chr10	75397830	75401906	1.03276	5.6057e-13
ENSG00000067369	TP53BP1	chr15	43403061	43510728	-0.845175	5.60627e-13
ENSG00000173530	TNFRSF10D	chr8	23135588	23164030	0.916492	5.63773e-13
ENSG00000130540	SULT4A1	chr22	43824509	43862503	1.27338	5.73363e-13
ENSG00000205885	C1RL-AS1	chr12	7108052	7122501	-1.10062	5.80939e-13
ENSG00000103227	LMF1	chr16	853634	981318	-1.78744	5.99401e-13
ENSG00000165891	E2F7	chr12	77021247	77065580	-1.36281	6.27816e-13
ENSG00000109111	SUPT6H	chr17	28662091	28702684	-0.61761	6.38164e-13
ENSG00000156970	BUB1B	chr15	40161023	40221136	-1.17341	6.40363e-13
ENSG00000157933	SKI	chr1	2228695	2310119	0.614392	6.44741e-13
ENSG00000163291	PAQR3	chr4	78887127	78939438	0.955593	6.44741e-13
ENSG00000166762	CATSPER2	chr15	43628503	43668118	-2.22309	6.70452e-13
ENSG00000166847	DCTN5	chr16	23641392	23677455	-0.808566	6.72785e-13
ENSG00000230590	FTX	chrX	73946555	74293574	-0.776915	6.77928e-13
ENSG00000100599	RIN3	chr14	92513774	92688994	-1.10148	6.88589e-13
ENSG00000130477	UNC13A	chr19	17601328	17688365	-0.997164	6.90503e-13
ENSG00000169926	KLF13	chr15	31326855	31435665	0.770869	6.94587e-13
ENSG00000029363	BCLAF1	chr6	136256627	136289851	0.670286	7.79801e-13
ENSG00000131791	PRKAB2	chr1	147155106	147172550	1.0672	8.55032e-13
ENSG00000269044	AC024075.2	chr19	16633797	16635269	-2.58113	8.66507e-13
ENSG00000166974	MAPRE2	chr18	34976928	35143470	1.06449	8.77817e-13
ENSG00000197150	ABCB8	chr7	151028422	151047782	-1.11429	8.81482e-13
ENSG00000189306	RRP7A	chr22	42509968	42519802	-0.867891	8.93892e-13
ENSG00000197579	TOPORS	chr9	32540544	32552553	1.02649	9.53153e-13
ENSG00000118600	TMEM5	chr12	63779803	63809558	-1.66071	9.60607e-13
ENSG00000185842	DNAH14	chr1	224896262	225399292	-0.916932	9.72754e-13
ENSG00000278570	NR2E3	chr15	71792638	71818259	-2.77847	1.01172e-12
ENSG00000043355	ZIC2	chr13	99981772	99986773	1.17433	1.01808e-12
ENSG00000203499	IQANK1	chr8	143734140	143790644	-0.864867	1.03358e-12
ENSG00000100596	SPTLC2	chr14	77505997	77616773	-0.740816	1.08836e-12
ENSG00000132356	PRKAA1	chr5	40759379	40798374	0.948995	1.11247e-12
ENSG00000177200	CHD9	chr16	53055033	53329150	-0.828713	1.1298e-12
ENSG00000118193	KIF14	chr1	200551497	200620734	-1.59241	1.26276e-12
ENSG00000078804	TP53INP2	chr20	34704290	34713439	0.995008	1.26308e-12
ENSG00000001167	NFYA	chr6	41072945	41099976	0.756329	1.26604e-12
ENSG00000127946	HIP1	chr7	75533300	75738962	-1.65719	1.2845e-12
ENSG00000148606	POLR3A	chr10	77969251	78029545	-0.79878	1.2845e-12
ENSG00000174804	FZD4	chr11	86945679	86955391	1.32919	1.33103e-12
ENSG00000163171	CDC42EP3	chr2	37641882	37738468	1.11359	1.34786e-12
ENSG00000189223	PAX8-AS1	chr2	113211522	113276581	-0.595665	1.3703e-12
ENSG00000147121	KRBOX4	chrX	46446857	46497422	-2.26679	1.45313e-12
ENSG00000126878	AIF1L	chr9	131096476	131123152	-1.36204	1.46524e-12
ENSG00000182600	C2orf82	chr2	232857270	232878708	-2.92576	1.46577e-12
ENSG00000004455	AK2	chr1	33007940	33080996	-0.789791	1.49632e-12
ENSG00000156697	UTP14A	chrX	129906121	129929761	-1.10575	1.59701e-12
ENSG00000123219	CENPK	chr5	65517766	65563171	-1.89532	1.64034e-12
ENSG00000067715	SYT1	chr12	78863993	79452008	-1.36031	1.71374e-12
ENSG00000105486	LIG1	chr19	48115445	48170603	-0.903725	1.7319e-12
ENSG00000204991	SPIRE2	chr16	89818179	89871319	-1.47558	1.78417e-12
ENSG00000197958	RPL12	chr9	127447674	127451405	0.722967	1.89985e-12
ENSG00000101311	FERMT1	chr20	6074845	6123544	-0.812896	1.90979e-12
ENSG00000011021	CLCN6	chr1	11806096	11843144	-1.45621	2.03556e-12
ENSG00000100726	TELO2	chr16	1493344	1510457	-0.841474	2.03999e-12
ENSG00000163611	SPICE1	chr3	113442718	113515187	-1.15637	2.15354e-12
ENSG00000137413	TAF8	chr6	42050513	42087461	-1.5111	2.19238e-12
ENSG00000111412	C12orf49	chr12	116710185	116738070	0.865663	2.22897e-12
ENSG00000006025	OSBPL7	chr17	47807372	47821834	0.850673	2.24953e-12
ENSG00000082516	GEMIN5	chr5	154887416	154938209	-0.696592	2.24953e-12
ENSG00000278341	AC138028.6	chr16	88708956	88710437	-2.85638	2.25254e-12
ENSG00000159131	GART	chr21	33503931	33543491	-0.780625	2.28346e-12
ENSG00000160209	PDXK	chr21	43719094	43762307	-0.682099	2.28846e-12
ENSG00000179388	EGR3	chr8	22687659	22693302	1.46487	2.3249e-12
ENSG00000103404	USP31	chr16	23061406	23149270	0.71419	2.33863e-12
ENSG00000168036	CTNNB1	chr3	41194837	41260096	0.541077	2.35181e-12
ENSG00000175220	ARHGAP1	chr11	46677080	46700615	-1.06741	2.44348e-12
ENSG00000279555	AC091181.1	chr17	57277920	57280017	1.174	2.4491e-12
ENSG00000240288	GHRLOS	chr3	10285754	10293449	-1.92955	2.47536e-12
ENSG00000120318	ARAP3	chr5	141653401	141682221	-1.33006	2.5101e-12
ENSG00000145715	RASA1	chr5	87267888	87391931	1.03396	2.56404e-12
ENSG00000100304	TTLL12	chr22	43166622	43187133	-0.714349	2.60402e-12
ENSG00000111581	NUP107	chr12	68686734	68745809	-0.888437	2.6474e-12
ENSG00000148187	MRRF	chr9	122264603	122331343	-0.949958	2.67279e-12
ENSG00000103549	RNF40	chr16	30761745	30776307	-0.804535	2.73378e-12
ENSG00000071054	MAP4K4	chr2	101696850	101894689	0.648383	2.76506e-12
ENSG00000119899	SLC17A5	chr6	73593379	73654155	-1.65913	2.77668e-12
ENSG00000229117	RPL41	chr12	56116586	56117943	0.782	2.83221e-12
ENSG00000110422	HIPK3	chr11	33256672	33357023	0.807722	2.84826e-12
ENSG00000182841	RRP7BP	chr22	42555223	42582038	-0.954513	2.88317e-12
ENSG00000100036	SLC35E4	chr22	30635652	30669016	1.30842	3.07143e-12
ENSG00000184992	BRI3BP	chr12	124993700	125031231	-0.824945	3.14595e-12
ENSG00000181619	GPR135	chr14	59429022	59465342	-1.15442	3.29596e-12
ENSG00000063244	U2AF2	chr19	55654146	55674715	0.580431	3.47228e-12
ENSG00000115648	MLPH	chr2	237485428	237555318	-1.50588	3.51196e-12
ENSG00000099290	WASHC2A	chr10	50067888	50133506	-1.52218	3.7941e-12
ENSG00000140470	ADAMTS17	chr15	99971589	100342005	-0.976509	3.81589e-12
ENSG00000157388	CACNA1D	chr3	53328963	53813733	-1.71452	3.83942e-12
ENSG00000136631	VPS45	chr1	150067293	150145327	-1.63657	3.88412e-12
ENSG00000136271	DDX56	chr7	44565417	44575051	-0.758938	3.92663e-12
ENSG00000214113	LYRM4	chr6	5102593	5260939	-1.30173	4.38498e-12
ENSG00000126368	NR1D1	chr17	40092787	40100725	1.1783	4.42145e-12
ENSG00000139629	GALNT6	chr12	51351247	51392867	-1.33077	4.44851e-12
ENSG00000164171	ITGA2	chr5	52989326	53094779	-1.08844	4.54228e-12
ENSG00000131873	CHSY1	chr15	101175723	101251932	0.699871	4.59594e-12
ENSG00000108352	RAPGEFL1	chr17	40177010	40195656	-1.73252	4.6999e-12
ENSG00000125967	NECAB3	chr20	33657087	33674463	-1.21334	4.91714e-12
ENSG00000160447	PKN3	chr9	128702523	128720918	-1.12793	4.95875e-12
ENSG00000279010	AL031587.6	chr22	37948352	38002889	-0.859167	5.07562e-12
ENSG00000134285	FKBP11	chr12	48921518	48926474	-1.03383	5.2716e-12
ENSG00000124181	PLCG1	chr20	41136960	41196801	0.849574	5.2891e-12
ENSG00000145868	FBXO38	chr5	148383935	148442836	-1.17278	5.36054e-12
ENSG00000105963	ADAP1	chr7	897901	955407	-1.54901	5.38705e-12
ENSG00000162545	CAMK2N1	chr1	20482391	20486220	1.53847	5.63994e-12
ENSG00000144821	MYH15	chr3	108380369	108529322	-1.33152	5.70089e-12
ENSG00000010803	SCMH1	chr1	41027200	41242154	-1.2614	5.72035e-12
ENSG00000182109	AL365277.1	chr1	39522280	39546187	-2.49544	5.75336e-12
ENSG00000212993	POU5F1B	chr8	127414290	127420069	-2.85439	5.98087e-12
ENSG00000110888	CAPRIN2	chr12	30709552	30754951	0.822895	6.03279e-12
ENSG00000176014	TUBB6	chr18	12307669	12344320	-0.890226	6.04114e-12
ENSG00000159459	UBR1	chr15	42942897	43106113	-0.946728	6.09347e-12
ENSG00000108799	EZH1	chr17	42700275	42745049	-1.20089	6.30068e-12
ENSG00000142178	SIK1	chr21	43414515	43427128	1.34671	6.56485e-12
ENSG00000129315	CCNT1	chr12	48688458	48716998	0.630495	6.70953e-12
ENSG00000185164	NOMO2	chr16	18417325	18562211	-0.841865	6.70953e-12
ENSG00000011243	AKAP8L	chr19	15380048	15419141	0.775533	6.74192e-12
ENSG00000092421	SEMA6A	chr5	116443616	116574934	1.72151	6.76708e-12
ENSG00000140416	TPM1	chr15	63042632	63071915	1.11859	6.79377e-12
ENSG00000040341	STAU2	chr8	73420369	73747708	-1.59712	6.88606e-12
ENSG00000127334	DYRK2	chr12	67648338	67665406	0.812259	6.9108e-12
ENSG00000012171	SEMA3B	chr3	50267558	50277546	-0.919737	7.05848e-12
ENSG00000100325	ASCC2	chr22	29788608	29838304	-1.02129	7.07192e-12
ENSG00000118496	FBXO30	chr6	145793502	145814753	0.795021	7.10113e-12
ENSG00000100504	PYGL	chr14	50857891	50944736	-0.689491	7.11245e-12
ENSG00000100767	PAPLN	chr14	73237497	73274640	-1.28784	7.11245e-12
ENSG00000162408	NOL9	chr1	6521347	6554535	-0.753711	7.12405e-12
ENSG00000123992	DNPEP	chr2	219373546	219400022	-0.923427	7.21189e-12
ENSG00000100650	SRSF5	chr14	69726900	69772005	0.595727	7.24384e-12
ENSG00000140995	DEF8	chr16	89947925	89968060	-0.801191	7.24384e-12
ENSG00000187607	ZNF286A	chr17	15699577	15720787	-1.48969	7.24384e-12
ENSG00000169018	FEM1B	chr15	68277803	68295865	0.751769	7.42222e-12
ENSG00000134851	TMEM165	chr4	55395957	55453397	0.695541	7.57886e-12
ENSG00000106105	GARS	chr7	30594681	30634033	0.657527	7.58153e-12
ENSG00000155506	LARP1	chr5	154712902	154817607	0.486762	7.81636e-12
ENSG00000160785	SLC25A44	chr1	156193932	156212796	0.88515	8.7405e-12
ENSG00000126804	ZBTB1	chr14	64503712	64533690	0.985257	8.94161e-12
ENSG00000186187	ZNRF1	chr16	74999030	75110994	0.885076	8.94161e-12
ENSG00000177565	TBL1XR1	chr3	177019340	177228000	0.689083	8.95455e-12
ENSG00000135913	USP37	chr2	218450251	218568361	-1.13827	9.03049e-12
ENSG00000134452	FBXO18	chr10	5890203	5937594	-0.878321	9.44763e-12
ENSG00000171475	WIPF2	chr17	40219304	40284136	0.729223	9.60477e-12
ENSG00000187699	C2orf88	chr2	189879609	190203484	1.70185	1.00902e-11
ENSG00000134690	CDCA8	chr1	37692418	37709719	-1.14171	1.01054e-11
ENSG00000163428	LRRC58	chr3	120324509	120349339	0.712967	1.01437e-11
ENSG00000137877	SPTBN5	chr15	41848144	41894077	-2.05484	1.04003e-11
ENSG00000130600	H19	chr11	1995163	2001470	1.33254	1.0492e-11
ENSG00000144959	NCEH1	chr3	172630249	172711218	0.941961	1.08237e-11
ENSG00000137221	TJAP1	chr6	43477523	43506556	-0.9976	1.10716e-11
ENSG00000179532	DNHD1	chr11	6497260	6593758	-1.66749	1.14682e-11
ENSG00000141503	MINK1	chr17	4833388	4898061	0.638753	1.20209e-11
ENSG00000115840	SLC25A12	chr2	171784370	171999859	-1.59107	1.22173e-11
ENSG00000198208	RPS6KL1	chr14	74903954	74923396	-1.89344	1.24114e-11
ENSG00000106723	SPIN1	chr9	88388419	88478694	0.764042	1.2802e-11
ENSG00000146083	RNF44	chr5	176526697	176538025	0.973689	1.28808e-11
ENSG00000119596	YLPM1	chr14	74763366	74859435	0.546717	1.29811e-11
ENSG00000072210	ALDH3A2	chr17	19648136	19677598	0.925459	1.37591e-11
ENSG00000177084	POLE	chr12	132623753	132687365	-0.607849	1.43002e-11
ENSG00000177189	RPS6KA3	chrX	20149911	20267100	-1.03683	1.4488e-11
ENSG00000185379	RAD51D	chr17	35092208	35121522	-1.23169	1.46178e-11
ENSG00000279544	AL133243.4	chr2	32563328	32566436	-2.42029	1.50906e-11
ENSG00000182185	RAD51B	chr14	67819779	68730218	-1.21189	1.51138e-11
ENSG00000179833	SERTAD2	chr2	64631621	64751005	0.731256	1.55577e-11
ENSG00000160360	GPSM1	chr9	136327476	136359605	-1.18022	1.56184e-11
ENSG00000108669	CYTH1	chr17	78674048	78782297	0.891083	1.58511e-11
ENSG00000198929	NOS1AP	chr1	162069774	162370475	1.14018	1.60035e-11
ENSG00000104369	JPH1	chr8	74234700	74321328	-1.25114	1.73776e-11
ENSG00000121542	SEC22A	chr3	123201927	123274130	-2.19772	1.7622e-11
ENSG00000151553	FAM160B1	chr10	114821744	114899832	0.906945	1.7622e-11
ENSG00000113569	NUP155	chr5	37288137	37371181	-0.721373	2.00482e-11
ENSG00000101188	NTSR1	chr20	62708837	62762771	-0.705804	2.05093e-11
ENSG00000168802	CHTF8	chr16	69118010	69132584	-0.996117	2.13188e-11
ENSG00000168646	AXIN2	chr17	65528563	65561647	0.915419	2.14796e-11
ENSG00000172493	AFF1	chr4	86935002	87141054	0.817005	2.18211e-11
ENSG00000127586	CHTF18	chr16	788046	800737	-0.813395	2.28177e-11
ENSG00000151726	ACSL1	chr4	184755595	184826818	1.08941	2.34415e-11
ENSG00000168066	SF1	chr11	64764606	64778786	0.524642	2.40199e-11
ENSG00000187775	DNAH17	chr17	78423697	78577394	-1.8615	2.41221e-11
ENSG00000112941	PAPD7	chr5	6713007	6757048	0.660618	2.43944e-11
ENSG00000167037	SGSM1	chr22	24806169	24927578	-1.95693	2.43944e-11
ENSG00000157540	DYRK1A	chr21	37365790	37517450	0.668058	2.46741e-11
ENSG00000196562	SULF2	chr20	47656348	47786616	-1.31554	2.57843e-11
ENSG00000069011	PITX1	chr5	135027735	135034813	0.875471	2.80915e-11
ENSG00000138182	KIF20B	chr10	89701610	89774939	-0.957791	2.829e-11
ENSG00000173638	SLC19A1	chr21	45493572	45544411	-0.646022	2.83123e-11
ENSG00000156304	SCAF4	chr21	31671033	31732075	0.636979	2.84253e-11
ENSG00000221978	CCNL2	chr1	1385711	1399328	0.69893	2.85265e-11
ENSG00000198625	MDM4	chr1	204516379	204558120	-0.625232	2.91421e-11
ENSG00000117586	TNFSF4	chr1	173183734	173207313	0.685628	3.01057e-11
ENSG00000172943	PHF8	chrX	53936676	54048958	-0.964963	3.04735e-11
ENSG00000114812	VIPR1	chr3	42489299	42537573	-2.03381	3.05428e-11
ENSG00000118515	SGK1	chr6	134169246	134318112	1.90805	3.1851e-11
ENSG00000162923	WDR26	chr1	224385143	224437033	-0.777339	3.1851e-11
ENSG00000023041	ZDHHC6	chr10	112424428	112446917	-0.956808	3.27583e-11
ENSG00000087263	OGFOD1	chr16	56451490	56479100	-1.04954	3.27583e-11
ENSG00000136933	RABEPK	chr9	125200542	125234158	-1.48693	3.28625e-11
ENSG00000162402	USP24	chr1	55066359	55215113	0.541571	3.2933e-11
ENSG00000104368	PLAT	chr8	42175233	42207724	-1.19033	3.35201e-11
ENSG00000176387	HSD11B2	chr16	67430652	67437553	0.93167	3.38424e-11
ENSG00000140386	SCAPER	chr15	76347904	76905444	-1.81902	3.43701e-11
ENSG00000132128	LRRC41	chr1	46261196	46303608	-0.632276	3.49332e-11
ENSG00000095383	TBC1D2	chr9	98198999	98255721	-1.59377	3.74552e-11
ENSG00000172432	GTPBP2	chr6	43605316	43629162	-1.24922	3.87133e-11
ENSG00000065613	SLK	chr10	103967201	104029233	0.569121	3.91478e-11
ENSG00000107185	RGP1	chr9	35749287	35758575	-0.98326	3.93626e-11
ENSG00000103042	SLC38A7	chr16	58665109	58685104	-1.13844	3.97878e-11
ENSG00000172534	HCFC1	chrX	153947553	153971807	0.548682	3.98235e-11
ENSG00000250920	AC105460.1	chr4	103550927	103559127	-0.773172	4.18752e-11
ENSG00000115641	FHL2	chr2	105357712	105438513	-0.877557	4.48509e-11
ENSG00000164073	MFSD8	chr4	127917732	127966034	-1.49022	4.57432e-11
ENSG00000132330	SCLY	chr2	238060889	238099413	-1.11099	4.58759e-11
ENSG00000118260	CREB1	chr2	207529737	207603431	-1.33412	4.63738e-11
ENSG00000148680	HTR7	chr10	90740823	90857698	0.684736	4.64171e-11
ENSG00000132254	ARFIP2	chr11	6474683	6481479	-0.828933	4.79791e-11
ENSG00000013441	CLK1	chr2	200853009	200864744	0.784535	4.87787e-11
ENSG00000162434	JAK1	chr1	64833229	64966504	0.743231	4.9388e-11
ENSG00000099812	MISP	chr19	751126	764318	-0.76033	5.06036e-11
ENSG00000214021	TTLL3	chr3	9808086	9855138	-1.03008	5.14666e-11
ENSG00000128928	IVD	chr15	40405795	40435947	-0.762182	5.21527e-11
ENSG00000184787	UBE2G2	chr21	44768580	44802019	0.553156	5.29031e-11
ENSG00000198538	ZNF28	chr19	52797409	52857600	-1.42338	5.32591e-11
ENSG00000127124	HIVEP3	chr1	41506365	42035925	0.900252	5.49032e-11
ENSG00000079277	MKNK1	chr1	46557408	46616843	-1.30916	5.56296e-11
ENSG00000159216	RUNX1	chr21	34787801	36004667	0.802076	5.57171e-11
ENSG00000164074	ABHD18	chr4	127965306	128039711	-1.66653	5.62892e-11
ENSG00000180376	CCDC66	chr3	56557161	56621818	-1.14174	5.73888e-11
ENSG00000221914	PPP2R2A	chr8	26291491	26372680	0.637958	5.73888e-11
ENSG00000111271	ACAD10	chr12	111686056	111757107	-1.08253	5.9633e-11
ENSG00000054654	SYNE2	chr14	63852983	64226433	-0.744469	5.96987e-11
ENSG00000164506	STXBP5	chr6	147204425	147390476	-1.34505	5.97763e-11
ENSG00000247708	STX18-AS1	chr4	4542131	4710938	-1.80887	6.01566e-11
ENSG00000253636	AC022893.1	chr8	73052178	73063061	-2.73555	6.0867e-11
ENSG00000119777	TMEM214	chr2	27032910	27041695	-0.707812	6.08972e-11
ENSG00000130758	MAP3K10	chr19	40191744	40215575	-1.5466	6.31717e-11
ENSG00000156162	DPY19L4	chr8	94719703	94793836	-1.09452	6.46898e-11
ENSG00000116731	PRDM2	chr1	13700198	13825079	0.751409	6.59468e-11
ENSG00000105426	PTPRS	chr19	5158495	5340803	-0.651222	6.74881e-11
ENSG00000229127	AC007038.1	chr2	210030733	210064356	-2.55382	6.76986e-11
ENSG00000183605	SFXN4	chr10	119140767	119165667	-1.19162	6.83424e-11
ENSG00000141258	SGSM2	chr17	2337498	2381058	-0.85119	6.9294e-11
ENSG00000169733	RFNG	chr17	82047902	82051831	-0.847383	7.04725e-11
ENSG00000134313	KIDINS220	chr2	8721081	8837630	-0.814713	7.07929e-11
ENSG00000102384	CENPI	chrX	101098218	101163681	-2.09173	7.14691e-11
ENSG00000085719	CPNE3	chr8	86514427	86561498	-0.84489	7.19304e-11
ENSG00000188092	GPR89B	chr1	147928393	147993521	-2.35298	7.24694e-11
ENSG00000118689	FOXO3	chr6	108559835	108684774	0.616454	7.27102e-11
ENSG00000125386	FAM193A	chr4	2536631	2732565	0.708711	7.28538e-11
ENSG00000065029	ZNF76	chr6	35258909	35295985	-1.31115	7.36912e-11
ENSG00000070371	CLTCL1	chr22	19179473	19291716	-1.55749	7.41298e-11
ENSG00000275023	MLLT6	chr17	38705542	38729803	-0.688537	7.69836e-11
ENSG00000254852	NPIPA2	chr16	14748066	14765413	-1.7783	7.81939e-11
ENSG00000101493	ZNF516	chr18	76358190	76495190	1.187	7.86273e-11
ENSG00000131018	SYNE1	chr6	152121684	152637801	-1.76483	7.90814e-11
ENSG00000133706	LARS	chr5	146113038	146182660	-0.602945	7.98997e-11
ENSG00000131558	EXOC4	chr7	133253073	134066589	-0.95217	8.02495e-11
ENSG00000099968	BCL2L13	chr22	17628855	17730855	-1.44065	8.03244e-11
ENSG00000147416	ATP6V1B2	chr8	20197367	20226819	0.788673	8.29932e-11
ENSG00000011295	TTC19	chr17	15999380	16045015	0.579453	8.30288e-11
ENSG00000154358	OBSCN	chr1	228208130	228378874	-1.14223	8.5292e-11
ENSG00000000460	C1orf112	chr1	169662007	169854080	-1.3605	8.68856e-11
ENSG00000004487	KDM1A	chr1	23019448	23083689	0.593079	8.68856e-11
ENSG00000092439	TRPM7	chr15	50552473	50686815	-0.678744	8.87902e-11
ENSG00000205534	SMG1P2	chr16	29527568	29594966	-0.817473	9.10473e-11
ENSG00000109065	NAT9	chr17	74770547	74776367	-0.808458	9.39804e-11
ENSG00000184922	FMNL1	chr17	45221444	45247320	0.881461	9.51373e-11
ENSG00000103995	CEP152	chr15	48712928	48811146	-0.890817	9.52295e-11
ENSG00000112759	SLC29A1	chr6	44219505	44234151	-0.841564	9.57551e-11
ENSG00000164674	SYTL3	chr6	158650014	158764876	-1.07381	9.75528e-11
ENSG00000119965	C10orf88	chr10	122930903	122954403	-1.50119	9.78083e-11
ENSG00000139734	DIAPH3	chr13	59665583	60163987	-1.16727	1.02437e-10
ENSG00000138311	ZNF365	chr10	62374192	62672011	2.051	1.02729e-10
ENSG00000121281	ADCY7	chr16	50246137	50318135	-1.14627	1.09167e-10
ENSG00000128944	KNSTRN	chr15	40382721	40394246	-1.16564	1.09704e-10
ENSG00000070718	AP3M2	chr8	42152946	42171673	-0.992973	1.10643e-10
ENSG00000173064	HECTD4	chr12	112160188	112382439	-0.635165	1.13668e-10
ENSG00000120049	KCNIP2	chr10	101825974	101843920	-1.4262	1.20647e-10
ENSG00000160194	NDUFV3	chr21	42879644	42913304	-1.01635	1.21219e-10
ENSG00000112715	VEGFA	chr6	43770184	43786487	0.674164	1.21969e-10
ENSG00000228782	MRPL45P2	chr17	47450568	47492492	-2.01333	1.22317e-10
ENSG00000149218	ENDOD1	chr11	95089810	95132645	0.670542	1.22348e-10
ENSG00000050748	MAPK9	chr5	180233143	180292099	-1.12875	1.24104e-10
ENSG00000100426	ZBED4	chr22	49853842	49890078	0.666623	1.26388e-10
ENSG00000261799	AC007406.5	chr12	273954	277123	-2.50333	1.27662e-10
ENSG00000196418	ZNF124	chr1	247121975	247172016	0.980349	1.2939e-10
ENSG00000108433	GOSR2	chr17	46923075	46975524	-0.673576	1.30623e-10
ENSG00000005339	CREBBP	chr16	3725054	3880726	0.581225	1.35302e-10
ENSG00000140688	C16orf58	chr16	31489471	31509309	-0.898046	1.35302e-10
ENSG00000196781	TLE1	chr9	81583683	81689305	1.01702	1.35462e-10
ENSG00000272977	AL008721.2	chr22	25476218	25479971	-2.02489	1.35502e-10
ENSG00000141068	KSR1	chr17	27456714	27626438	1.00874	1.36797e-10
ENSG00000156030	ELMSAN1	chr14	73715122	73790285	0.610966	1.42009e-10
ENSG00000173726	TOMM20	chr1	235109336	235128936	0.6292	1.45494e-10
ENSG00000121897	LIAS	chr4	39458587	39485109	-1.40172	1.45742e-10
ENSG00000214756	METTL12	chr11	62665309	62668496	0.965673	1.49002e-10
ENSG00000183723	CMTM4	chr16	66614750	66696707	0.600755	1.51494e-10
ENSG00000033627	ATP6V0A1	chr17	42458844	42522611	-0.699595	1.5389e-10
ENSG00000116191	RALGPS2	chr1	178725147	178921841	-1.60089	1.55614e-10
ENSG00000155561	NUP205	chr7	135557919	135648757	-0.681013	1.55728e-10
ENSG00000170791	CHCHD7	chr8	56211686	56218798	1.06145	1.57866e-10
ENSG00000138074	SLC5A6	chr2	27199587	27212958	-0.692587	1.6062e-10
ENSG00000174306	ZHX3	chr20	41178448	41317672	0.818032	1.61357e-10
ENSG00000174010	KLHL15	chrX	23983720	24027186	1.06611	1.64456e-10
ENSG00000162337	LRP5	chr11	68312609	68449275	-0.696463	1.64664e-10
ENSG00000004139	SARM1	chr17	28364356	28404049	-2.37423	1.64781e-10
ENSG00000244257	PKD1P1	chr16	16310341	16334190	0.918421	1.65991e-10
ENSG00000100418	DESI1	chr22	41598028	41621096	-0.883933	1.66321e-10
ENSG00000213398	LCAT	chr16	67939750	67944131	-1.58912	1.66853e-10
ENSG00000259623	AC125257.1	chr17	41848518	41851447	1.06289	1.67595e-10
ENSG00000136444	RSAD1	chr17	50478800	50485975	0.799073	1.68001e-10
ENSG00000090889	KIF4A	chrX	70290090	70420832	-1.36429	1.68258e-10
ENSG00000104611	SH2D4A	chr8	19313617	19396218	-0.998957	1.69551e-10
ENSG00000196912	ANKRD36B	chr2	97492663	97589965	-1.44408	1.70425e-10
ENSG00000156398	SFXN2	chr10	102714538	102743492	-1.34452	1.71963e-10
ENSG00000126749	EMG1	chr12	6970893	6979941	-0.972789	1.72921e-10
ENSG00000145916	RMND5B	chr5	178130996	178150565	-1.0099	1.73161e-10
ENSG00000267632	AC067852.6	chr17	42509784	42511519	-2.3434	1.73821e-10
ENSG00000092470	WDR76	chr15	43826963	43868419	-1.29374	1.74146e-10
ENSG00000164211	STARD4	chr5	111496033	111512590	0.988442	1.75139e-10
ENSG00000183207	RUVBL2	chr19	48993448	49015995	-0.772047	1.78834e-10
ENSG00000160216	AGPAT3	chr21	43865186	43986536	-0.740069	1.78841e-10
ENSG00000137819	PAQR5	chr15	69298947	69407780	-1.13099	1.81931e-10
ENSG00000172667	ZMAT3	chr3	179017223	179072279	0.910316	1.83093e-10
ENSG00000115548	KDM3A	chr2	86440647	86492716	1.11395	1.83512e-10
ENSG00000144369	FAM171B	chr2	186693971	186765965	1.42203	1.86386e-10
ENSG00000117335	CD46	chr1	207752057	207795513	0.588382	1.89742e-10
ENSG00000111203	ITFG2	chr12	2812622	2859791	-1.02674	1.9296e-10
ENSG00000162591	MEGF6	chr1	3489920	3611495	-0.987618	1.93497e-10
ENSG00000163378	EOGT	chr3	68975214	69013961	-1.10384	1.94095e-10
ENSG00000129493	HEATR5A	chr14	31291791	31420582	-1.94942	1.97024e-10
ENSG00000129197	RPAIN	chr17	5419641	5432876	-1.13318	2.0153e-10
ENSG00000184156	KCNQ3	chr8	132120858	132481019	-2.11831	2.06744e-10
ENSG00000149292	TTC12	chr11	113314529	113383544	-1.64699	2.13242e-10
ENSG00000177853	ZNF518A	chr10	96129715	96205288	0.59863	2.15699e-10
ENSG00000253284	AC092828.1	chr12	19147074	19154659	1.25588	2.23591e-10
ENSG00000075188	NUP37	chr12	102073103	102120124	-1.56534	2.31356e-10
ENSG00000106366	SERPINE1	chr7	101127089	101139266	-1.07535	2.34744e-10
ENSG00000171811	CFAP46	chr10	132808392	132942823	-2.15165	2.36753e-10
ENSG00000076685	NT5C2	chr10	103088017	103193306	-0.899277	2.37959e-10
ENSG00000178927	C17orf62	chr17	82442589	82450829	-0.783539	2.38015e-10
ENSG00000166016	ABTB2	chr11	34150988	34358008	0.951068	2.40797e-10
ENSG00000090621	PABPC4	chr1	39560816	39576790	0.470077	2.41727e-10
ENSG00000176783	RUFY1	chr5	179550558	179610026	-1.06961	2.44047e-10
ENSG00000169629	RGPD8	chr2	112370092	112434488	1.29529	2.46801e-10
ENSG00000136827	TOR1A	chr9	129812944	129824134	-1.03244	2.55543e-10
ENSG00000160336	ZNF761	chr19	53431993	53458261	-1.16324	2.59972e-10
ENSG00000123066	MED13L	chr12	115953872	116277338	0.566323	2.60649e-10
ENSG00000166471	TMEM41B	chr11	9280654	9314780	0.834976	2.61734e-10
ENSG00000143756	FBXO28	chr1	224114087	224162047	-1.08464	2.63729e-10
ENSG00000113580	NR3C1	chr5	143277931	143435512	1.09513	2.65882e-10
ENSG00000154309	DISP1	chr1	222872271	223005995	-1.77689	2.78411e-10
ENSG00000279348	AC012513.3	chr2	216211404	216213519	-1.63424	2.82564e-10
ENSG00000166348	USP54	chr10	73497538	73625953	-1.22337	2.83937e-10
ENSG00000130766	SESN2	chr1	28259527	28282491	1.36433	2.85018e-10
ENSG00000111816	FRK	chr6	115931149	116060758	1.0428	2.8536e-10
ENSG00000174365	SNHG11	chr20	38446578	38450921	1.30674	2.87156e-10
ENSG00000169519	METTL15	chr11	28108248	28527041	-1.6321	2.93368e-10
ENSG00000197978	GOLGA6L9	chr15	82430018	82439153	1.31522	2.95164e-10
ENSG00000162777	DENND2D	chr1	111187174	111204535	-0.891548	2.97553e-10
ENSG00000147316	MCPH1	chr8	6406592	6648504	-0.869094	2.98668e-10
ENSG00000007202	KIAA0100	chr17	28614440	28645454	-0.473747	3.007e-10
ENSG00000066468	FGFR2	chr10	121478334	121598458	0.94517	3.13784e-10
ENSG00000100629	CEP128	chr14	80476983	80959517	-1.27942	3.16255e-10
ENSG00000142687	KIAA0319L	chr1	35433490	35557950	-0.859645	3.20117e-10
ENSG00000235111	Z97192.3	chr22	49612657	49615716	-1.1673	3.21133e-10
ENSG00000059573	ALDH18A1	chr10	95605929	95656706	-0.622926	3.29987e-10
ENSG00000204650	LINC02210	chr17	45620328	45655156	-1.02763	3.3183e-10
ENSG00000160055	TMEM234	chr1	32214472	32222359	-1.40432	3.39584e-10
ENSG00000204356	NELFE	chr6	31952087	31959110	-1.0936	3.44711e-10
ENSG00000163293	NIPAL1	chr4	47914142	48040173	-1.58572	3.45576e-10
ENSG00000083535	PIBF1	chr13	72782059	73016461	-1.30395	3.55213e-10
ENSG00000131051	RBM39	chr20	35701347	35742312	0.555147	3.57729e-10
ENSG00000147642	SYBU	chr8	109573978	109691791	1.3201	3.57798e-10
ENSG00000150907	FOXO1	chr13	40469953	40666597	0.96184	3.78612e-10
ENSG00000073331	ALPK1	chr4	112285509	112442620	-2.10436	3.79558e-10
ENSG00000122376	FAM35A	chr10	87094161	87191468	-1.44854	3.83512e-10
ENSG00000124608	AARS2	chr6	44299654	44313326	-0.921693	3.99271e-10
ENSG00000113360	DROSHA	chr5	31400497	31532196	-0.677612	4.02039e-10
ENSG00000273142	AC073335.2	chr7	66902857	66906297	-1.77038	4.02039e-10
ENSG00000181873	IBA57	chr1	228165815	228182257	0.814692	4.03974e-10
ENSG00000168672	FAM84B	chr8	126552442	126558393	0.935787	4.06309e-10
ENSG00000184007	PTP4A2	chr1	31906421	31944856	0.596011	4.1262e-10
ENSG00000116198	CEP104	chr1	3812081	3857214	-0.936795	4.20279e-10
ENSG00000039139	DNAH5	chr5	13690331	13944543	-1.88514	4.22332e-10
ENSG00000154380	ENAH	chr1	225486835	225653142	0.626976	4.23157e-10
ENSG00000264364	DYNLL2	chr17	58083415	58095536	0.634783	4.30427e-10
ENSG00000144535	DIS3L2	chr2	231961245	232344350	-0.713244	4.30554e-10
ENSG00000272068	AL365181.2	chr1	156637783	156641004	-2.4703	4.45926e-10
ENSG00000110321	EIF4G2	chr11	10797050	10809110	0.465618	4.59122e-10
ENSG00000181555	SETD2	chr3	47016429	47163967	0.519981	4.75667e-10
ENSG00000146463	ZMYM4	chr1	35268967	35422058	-0.711755	5.0716e-10
ENSG00000100225	FBXO7	chr22	32474676	32498829	0.764476	5.09685e-10
ENSG00000155744	FAM126B	chr2	200973718	201071671	-1.13692	5.09685e-10
ENSG00000126773	PCNX4	chr14	60091911	60169133	0.588824	5.09967e-10
ENSG00000180488	MIGA1	chr1	77779624	77879539	-1.23519	5.13231e-10
ENSG00000090776	EFNB1	chrX	68828997	68842147	0.838289	5.18599e-10
ENSG00000163602	RYBP	chr3	72371825	72446621	0.986968	5.1924e-10
ENSG00000168488	ATXN2L	chr16	28823035	28837237	0.494448	5.42457e-10
ENSG00000130449	ZSWIM6	chr5	61332273	61546170	0.932244	5.45961e-10
ENSG00000100416	TRMU	chr22	46330875	46357340	-0.710678	5.64574e-10
ENSG00000164808	SPIDR	chr8	47260575	47736306	-0.787031	5.70485e-10
ENSG00000185129	PURA	chr5	140107777	140125619	0.837495	5.70485e-10
ENSG00000101310	SEC23B	chr20	18507493	18561415	-0.808014	5.82707e-10
ENSG00000172845	SP3	chr2	173906459	173965702	0.643176	5.82707e-10
ENSG00000113763	UNC5A	chr5	176810477	176880895	0.97492	5.87768e-10
ENSG00000133026	MYH10	chr17	8474205	8630761	-0.819737	6.03942e-10
ENSG00000196428	TSC22D2	chr3	150408335	150466431	0.620052	6.06951e-10
ENSG00000163913	IFT122	chr3	129440036	129520507	-1.28252	6.07839e-10
ENSG00000148143	ZNF462	chr9	106863097	107013634	0.847396	6.0989e-10
ENSG00000205517	RGL3	chr19	11384341	11419342	-0.880544	6.1861e-10
ENSG00000196914	ARHGEF12	chr11	120336914	120489936	0.516446	6.21821e-10
ENSG00000204576	PRR3	chr6	30556886	30563723	-1.17733	6.34341e-10
ENSG00000116984	MTR	chr1	236795281	236903981	-0.697268	6.38472e-10
ENSG00000213246	SUPT4H1	chr17	58345175	58353093	-1.01779	6.3945e-10
ENSG00000138760	SCARB2	chr4	76158733	76234536	0.730058	6.44656e-10
ENSG00000116151	MORN1	chr1	2321253	2391707	-1.36276	6.48308e-10
ENSG00000204536	CCHCR1	chr6	31142439	31158238	-1.29065	6.77476e-10
ENSG00000113621	TXNDC15	chr5	134873803	134901525	0.986258	6.79329e-10
ENSG00000168264	IRF2BP2	chr1	234604269	234609525	0.792745	6.89749e-10
ENSG00000167595	PROSER3	chr19	35758143	35771028	-1.15861	6.95084e-10
ENSG00000123415	SMUG1	chr12	54121277	54189008	-1.31517	7.17602e-10
ENSG00000165650	PDZD8	chr10	117277274	117375467	0.629602	7.21416e-10
ENSG00000145734	BDP1	chr5	71455615	71567820	-0.595939	7.24914e-10
ENSG00000186591	UBE2H	chr7	129830732	129952949	0.67248	7.40543e-10
ENSG00000168781	PPIP5K1	chr15	43533462	43590253	-1.38896	7.85615e-10
ENSG00000178691	SUZ12	chr17	31937018	32001045	-0.855073	7.85615e-10
ENSG00000070950	RAD18	chr3	8775402	8963773	-0.938429	7.98471e-10
ENSG00000203879	GDI1	chrX	154436913	154443467	0.649529	8.00675e-10
ENSG00000249115	HAUS5	chr19	35612744	35625349	-1.38296	8.13263e-10
ENSG00000164024	METAP1	chr4	98995620	99062813	0.733404	8.33239e-10
ENSG00000141905	NFIC	chr19	3314403	3469217	-0.690755	8.48218e-10
ENSG00000260966	AP001486.2	chr11	103050687	103055799	-2.16732	8.54339e-10
ENSG00000141580	WDR45B	chr17	82614562	82648553	0.592623	8.562e-10
ENSG00000137504	CREBZF	chr11	85659708	85682908	-0.69461	8.70851e-10
ENSG00000136870	ZNF189	chr9	101398873	101410660	-1.27382	8.81007e-10
ENSG00000140479	PCSK6	chr15	101297142	101525202	-1.06676	8.95927e-10
ENSG00000116353	MECR	chr1	29192873	29230942	-1.23557	9.00516e-10
ENSG00000272983	AL117339.4	chr10	38137337	38144399	-2.4591	9.08475e-10
ENSG00000133216	EPHB2	chr1	22710839	22921500	-1.01593	9.36665e-10
ENSG00000266074	BAHCC1	chr17	81395475	81466332	-0.873339	9.43016e-10
ENSG00000102893	PHKB	chr16	47461123	47701523	-0.913416	9.4955e-10
ENSG00000082512	TRAF5	chr1	211326615	211374946	0.958638	9.6982e-10
ENSG00000118900	UBN1	chr16	4846665	4882360	0.596035	9.84181e-10
ENSG00000058272	PPP1R12A	chr12	79773563	79935460	0.638889	1.01474e-09
ENSG00000184254	ALDH1A3	chr15	100877714	100916626	-0.620124	1.01676e-09
ENSG00000101966	XIAP	chrX	123859724	123913979	-1.12857	1.01943e-09
ENSG00000100722	ZC3H14	chr14	88562909	88627596	-0.669691	1.03857e-09
ENSG00000228526	MIR34AHG	chr1	9148011	9196983	1.14711	1.08511e-09
ENSG00000173281	PPP1R3B	chr8	9136255	9151574	1.04981	1.09114e-09
ENSG00000137822	TUBGCP4	chr15	43369221	43409771	-0.722703	1.11785e-09
ENSG00000134644	PUM1	chr1	30931506	31065991	0.507761	1.13347e-09
ENSG00000103051	COG4	chr16	70480568	70523565	-1.12847	1.14057e-09
ENSG00000131037	EPS8L1	chr19	55072020	55087923	-1.03429	1.14742e-09
ENSG00000109572	CLCN3	chr4	169612633	169723673	-0.987045	1.16253e-09
ENSG00000162889	MAPKAPK2	chr1	206684944	206734283	0.746014	1.17192e-09
ENSG00000274712	AC005332.7	chr17	68205489	68207493	2.12463	1.17192e-09
ENSG00000174032	SLC25A30	chr13	45393316	45418455	1.01868	1.17738e-09
ENSG00000273329	AC078846.1	chr7	129604548	129611630	-0.867056	1.18026e-09
ENSG00000092199	HNRNPC	chr14	21209136	21269494	-0.495217	1.18314e-09
ENSG00000151422	FER	chr5	108747822	109196841	-1.05159	1.19192e-09
ENSG00000091157	WDR7	chr18	56651343	57036606	-0.966589	1.1942e-09
ENSG00000108506	INTS2	chr17	61865367	61928016	-0.772434	1.19906e-09
ENSG00000051620	HEBP2	chr6	138403531	138422197	-0.988119	1.20192e-09
ENSG00000110723	EXPH5	chr11	108505431	108593738	-1.60646	1.20786e-09
ENSG00000106261	ZKSCAN1	chr7	100015572	100041689	-0.708852	1.22592e-09
ENSG00000227036	LINC00511	chr17	72323123	72640472	0.975383	1.24728e-09
ENSG00000106546	AHR	chr7	17298622	17346152	0.907738	1.25182e-09
ENSG00000182944	EWSR1	chr22	29268009	29300525	0.479768	1.26242e-09
ENSG00000183337	BCOR	chrX	40049815	40177329	0.692633	1.26655e-09
ENSG00000117543	DPH5	chr1	100989623	101026088	-1.32465	1.26752e-09
ENSG00000167508	MVD	chr16	88651935	88663161	0.683783	1.26925e-09
ENSG00000135747	ZNF670-ZNF695	chr1	246945547	247078811	-2.06055	1.2817e-09
ENSG00000205336	ADGRG1	chr16	57610652	57665580	-0.93245	1.31407e-09
ENSG00000182372	CLN8	chr8	1755778	1801711	-0.786448	1.33493e-09
ENSG00000165494	PCF11	chr11	83156988	83187451	-0.66923	1.35714e-09
ENSG00000119912	IDE	chr10	92451684	92574076	-0.827149	1.3642e-09
ENSG00000169967	MAP3K2	chr2	127298730	127388465	0.63997	1.38574e-09
ENSG00000272356	AL080317.3	chr6	111309203	111313517	-2.07612	1.42814e-09
ENSG00000231177	LINC00852	chr3	10284419	10285746	-1.58455	1.43849e-09
ENSG00000229816	DDX50P1	chr2	32201600	32203999	-2.07679	1.4658e-09
ENSG00000123815	COQ8B	chr19	40691529	40718207	-1.30472	1.49863e-09
ENSG00000015479	MATR3	chr5	139293648	139331677	0.62963	1.52781e-09
ENSG00000198887	SMC5	chr9	70258962	70354888	-0.689472	1.53702e-09
ENSG00000122359	ANXA11	chr10	80150889	80205572	0.476236	1.54479e-09
ENSG00000137449	CPEB2	chr4	15002674	15070153	0.824587	1.54564e-09
ENSG00000076641	PAG1	chr8	80967810	81112068	1.41885	1.57532e-09
ENSG00000158195	WASF2	chr1	27404226	27490158	0.63845	1.58505e-09
ENSG00000165810	BTNL9	chr5	181040225	181061523	1.48653	1.60038e-09
ENSG00000155275	TRMT44	chr4	8436140	8493531	-0.888201	1.66063e-09
ENSG00000132763	MMACHC	chr1	45500053	45513382	-1.55825	1.68068e-09
ENSG00000197714	ZNF460	chr19	57280051	57293569	0.542451	1.69585e-09
ENSG00000153310	FAM49B	chr8	129839593	130017129	0.630797	1.71446e-09
ENSG00000100201	DDX17	chr22	38483440	38507660	0.432846	1.71535e-09
ENSG00000138031	ADCY3	chr2	24819169	24919839	-0.677834	1.72748e-09
ENSG00000186951	PPARA	chr22	46150521	46243756	-1.67772	1.74428e-09
ENSG00000165304	MELK	chr9	36572862	36677683	-1.05811	1.76369e-09
ENSG00000153395	LPCAT1	chr5	1456480	1523977	-0.678172	1.78385e-09
ENSG00000125637	PSD4	chr2	113157325	113209396	0.716743	1.79691e-09
ENSG00000154429	CCSAP	chr1	229321005	229343294	1.20161	1.82642e-09
ENSG00000184939	ZFP90	chr16	68530090	68576072	-1.36616	1.83768e-09
ENSG00000119514	GALNT12	chr9	98807699	98850081	0.739342	1.84834e-09
ENSG00000079974	RABL2B	chr22	50767501	50783663	-1.38135	1.92091e-09
ENSG00000171848	RRM2	chr2	10120698	10131419	-0.851802	1.94586e-09
ENSG00000176058	TPRN	chr9	137191617	137204193	0.833305	1.95805e-09
ENSG00000102974	CTCF	chr16	67562407	67639183	0.634206	1.99929e-09
ENSG00000133460	SLC2A11	chr22	23856703	23886309	-1.3946	2.01341e-09
ENSG00000196743	GM2A	chr5	151212150	151270440	1.02135	2.01341e-09
ENSG00000108256	NUFIP2	chr17	29255836	29294118	-0.489727	2.06164e-09
ENSG00000175595	ERCC4	chr16	13920157	13952345	-1.89053	2.17387e-09
ENSG00000105793	GTPBP10	chr7	90335223	90391455	-1.32794	2.18918e-09
ENSG00000169398	PTK2	chr8	140657900	141002216	-0.544735	2.20982e-09
ENSG00000196850	PPTC7	chr12	110533245	110583320	0.77549	2.23712e-09
ENSG00000170145	SIK2	chr11	111602391	111730853	-1.01158	2.25738e-09
ENSG00000172869	DMXL1	chr5	119037772	119249138	-0.950565	2.28833e-09
ENSG00000107651	SEC23IP	chr10	119892711	119944658	-0.63251	2.28953e-09
ENSG00000103423	DNAJA3	chr16	4425805	4456775	-0.687346	2.30159e-09
ENSG00000163820	FYCO1	chr3	45917899	45995824	-0.708249	2.33941e-09
ENSG00000163125	RPRD2	chr1	150363091	150476566	0.729979	2.40713e-09
ENSG00000103089	FA2H	chr16	74712955	74774831	-1.23185	2.41145e-09
ENSG00000092931	MFSD11	chr17	76735865	76781449	-1.18735	2.41191e-09
ENSG00000125618	PAX8	chr2	113215997	113278950	-1.58759	2.43599e-09
ENSG00000109079	TNFAIP1	chr17	28335602	28347009	-0.725745	2.46584e-09
ENSG00000133858	ZFC3H1	chr12	71609472	71667725	-0.627358	2.50334e-09
ENSG00000173320	STOX2	chr4	183797692	184023526	1.19501	2.50714e-09
ENSG00000235070	AC062015.1	chr2	226180044	226185371	-1.31959	2.51488e-09
ENSG00000083844	ZNF264	chr19	57191500	57222846	-0.702523	2.5195e-09
ENSG00000160789	LMNA	chr1	156082573	156140089	0.654099	2.54278e-09
ENSG00000164983	TMEM65	chr8	124306189	124372692	1.05829	2.5557e-09
ENSG00000141644	MBD1	chr18	50266882	50281774	-0.685422	2.59686e-09
ENSG00000132640	BTBD3	chr20	11890723	11926609	0.89349	2.63279e-09
ENSG00000256667	KLRA1P	chr12	10588063	10599669	-2.18171	2.66468e-09
ENSG00000142945	KIF2C	chr1	44739818	44767767	-0.996575	2.68629e-09
ENSG00000258947	TUBB3	chr16	89921392	89938761	1.52491	2.70103e-09
ENSG00000076242	MLH1	chr3	36993332	37050918	-1.47221	2.71752e-09
ENSG00000181396	OGFOD3	chr17	82389223	82418637	-0.845214	2.71752e-09
ENSG00000262580	AC087741.1	chr17	80200673	80205949	-1.30377	2.75278e-09
ENSG00000116698	SMG7	chr1	183472216	183598246	0.547457	2.82983e-09
ENSG00000175711	B3GNTL1	chr17	82942155	83051810	-1.06239	2.85802e-09
ENSG00000125818	PSMF1	chr20	1113263	1189415	-0.821285	2.86095e-09
ENSG00000126602	TRAP1	chr16	3651639	3717597	-0.515499	2.90148e-09
ENSG00000108883	EFTUD2	chr17	44849943	44899662	-0.571472	2.93099e-09
ENSG00000138081	FBXO11	chr2	47789316	47905793	0.719546	2.94984e-09
ENSG00000120616	EPC1	chr10	32267751	32378798	0.710092	2.96134e-09
ENSG00000131773	KHDRBS3	chr8	135457457	135656722	1.02219	3.05806e-09
ENSG00000136813	KIAA0368	chr9	111360692	111484745	0.475012	3.05897e-09
ENSG00000075415	SLC25A3	chr12	98593591	98606379	0.463944	3.09058e-09
ENSG00000136754	ABI1	chr10	26746593	26861087	0.967909	3.10149e-09
ENSG00000146842	TMEM209	chr7	130164715	130207770	-1.04441	3.11652e-09
ENSG00000148362	PAXX	chr9	136992418	136993984	-1.0584	3.14357e-09
ENSG00000166164	BRD7	chr16	50313487	50368934	-0.916247	3.17324e-09
ENSG00000100014	SPECC1L	chr22	24270817	24417740	-1.23964	3.21944e-09
ENSG00000275342	PRAG1	chr8	8317736	8386498	0.637692	3.2253e-09
ENSG00000099625	CBARP	chr19	1228287	1238027	0.835417	3.26933e-09
ENSG00000196739	COL27A1	chr9	114155560	114312511	-0.663697	3.31799e-09
ENSG00000095015	MAP3K1	chr5	56815574	56896152	0.881921	3.32312e-09
ENSG00000129757	CDKN1C	chr11	2883213	2885881	1.19671	3.36956e-09
ENSG00000116514	RNF19B	chr1	32936445	32964685	0.933392	3.40196e-09
ENSG00000152503	TRIM36	chr5	115124762	115180546	1.19878	3.42985e-09
ENSG00000185963	BICD2	chr9	92711363	92764812	0.595401	3.43454e-09
ENSG00000167785	ZNF558	chr19	8806170	8832328	-1.11953	3.45636e-09
ENSG00000182732	RGS6	chr14	71932439	72566529	-1.94735	3.57697e-09
ENSG00000165282	PIGO	chr9	35088688	35096601	-0.915616	3.59611e-09
ENSG00000125895	TMEM74B	chr20	1180561	1185415	1.22687	3.62208e-09
ENSG00000196421	C20orf204	chr20	64034344	64039962	-2.34372	3.63034e-09
ENSG00000196187	TMEM63A	chr1	225845536	225882369	-0.884817	3.66111e-09
ENSG00000108604	SMARCD2	chr17	63832081	63843065	0.676408	3.72354e-09
ENSG00000150756	FAM173B	chr5	10226330	10249897	-1.86816	3.72354e-09
ENSG00000164543	STK17A	chr7	43582758	43626786	0.973868	3.73878e-09
ENSG00000175344	CHRNA7	chr15	31923438	32173018	1.1103	3.73878e-09
ENSG00000101558	VAPA	chr18	9914002	9960021	0.59003	3.7644e-09
ENSG00000183873	SCN5A	chr3	38548057	38649673	-1.35431	3.83398e-09
ENSG00000040608	RTN4R	chr22	20241415	20283246	1.17342	3.87599e-09
ENSG00000086712	TXLNG	chrX	16786427	16844519	-0.940215	3.99489e-09
ENSG00000141337	ARSG	chr17	68259182	68422731	-0.949219	4.01806e-09
ENSG00000168743	NPNT	chr4	105894775	106004027	-1.067	4.02813e-09
ENSG00000175931	UBE2O	chr17	76389451	76453206	0.470504	4.08542e-09
ENSG00000111358	GTF2H3	chr12	123633739	123662606	-1.00986	4.13565e-09
ENSG00000066739	ATG2B	chr14	96279202	96363870	0.872131	4.15611e-09
ENSG00000120063	GNA13	chr17	65010715	65056839	0.702954	4.28518e-09
ENSG00000165997	ARL5B	chr10	18659405	18681639	0.800967	4.30293e-09
ENSG00000204410	MSH5	chr6	31739948	31762834	-1.30078	4.38006e-09
ENSG00000213468	FIRRE	chrX	131691530	131830643	-1.22454	4.38006e-09
ENSG00000169871	TRIM56	chr7	101085439	101097967	-0.955953	4.38608e-09
ENSG00000137331	IER3	chr6	30743199	30744554	0.565188	4.42966e-09
ENSG00000165025	SYK	chr9	90801787	90898549	-1.21952	4.49115e-09
ENSG00000259994	AL353796.1	chr10	30302826	30306066	-2.21765	4.49115e-09
ENSG00000070444	MNT	chr17	2384060	2401118	0.665268	4.51598e-09
ENSG00000213639	PPP1CB	chr2	28751640	28802940	0.678763	4.56591e-09
ENSG00000158169	FANCC	chr9	95099054	95426796	-1.29606	4.57178e-09
ENSG00000214176	PLEKHM1P1	chr17	64779259	64837154	-0.938717	4.5718e-09
ENSG00000134077	THUMPD3	chr3	9362842	9386791	-0.960748	4.58154e-09
ENSG00000075218	GTSE1	chr22	46296741	46330810	-1.08284	4.64914e-09
ENSG00000122741	DCAF10	chr9	37800502	37867666	-1.05448	4.6872e-09
ENSG00000126705	AHDC1	chr1	27534035	27604431	0.659256	4.71012e-09
ENSG00000135119	RNFT2	chr12	116738178	116853631	-1.26366	4.73295e-09
ENSG00000088247	KHSRP	chr19	6413348	6424794	0.491173	4.7964e-09
ENSG00000254726	MEX3A	chr1	156072013	156081998	1.31695	4.7964e-09
ENSG00000101194	SLC17A9	chr20	62952647	62969585	-0.799167	4.82737e-09
ENSG00000153914	SREK1	chr5	66139971	66183615	0.477886	4.94535e-09
ENSG00000109089	CDR2L	chr17	74987632	75005800	0.672768	4.97804e-09
ENSG00000163930	BAP1	chr3	52401013	52410350	-0.802121	5.06182e-09
ENSG00000104964	AES	chr19	3052910	3063107	0.606587	5.14113e-09
ENSG00000112414	ADGRG6	chr6	142301854	142446266	-0.650482	5.15294e-09
ENSG00000178074	C2orf69	chr2	199911256	199955935	0.887485	5.17794e-09
ENSG00000126215	XRCC3	chr14	103697609	103715504	-0.850585	5.2166e-09
ENSG00000104413	ESRP1	chr8	94641074	94707466	-0.855595	5.28438e-09
ENSG00000153094	BCL2L11	chr2	111119378	111168447	0.771953	5.37436e-09
ENSG00000151461	UPF2	chr10	11920022	12043170	-0.763724	5.52698e-09
ENSG00000129038	LOXL1	chr15	73925989	73952137	1.22813	5.54536e-09
ENSG00000196208	GREB1	chr2	11482341	11642788	-1.05209	5.54536e-09
ENSG00000169683	LRRC45	chr17	82023302	82031151	0.98868	5.63583e-09
ENSG00000119707	RBM25	chr14	73058436	73123898	0.448273	5.66212e-09
ENSG00000163468	CCT3	chr1	156308968	156367873	-0.51512	5.74352e-09
ENSG00000197989	SNHG12	chr1	28578538	28582983	0.569526	5.86242e-09
ENSG00000156471	PTDSS1	chr8	96261715	96336995	-0.57575	5.94266e-09
ENSG00000198169	ZNF251	chr8	144720907	144756417	-0.956617	5.94822e-09
ENSG00000119383	PTPA	chr9	129110950	129148946	0.667585	5.98111e-09
ENSG00000137962	ARHGAP29	chr1	94148988	94275068	0.546973	6.00011e-09
ENSG00000175455	CCDC14	chr3	123897305	123961408	-0.635411	6.15875e-09
ENSG00000038219	BOD1L1	chr4	13568738	13627723	0.540406	6.16496e-09
ENSG00000177311	ZBTB38	chr3	141324213	141449792	-0.916122	6.17416e-09
ENSG00000161960	EIF4A1	chr17	7572706	7579005	0.739093	6.30099e-09
ENSG00000150347	ARID5B	chr10	61901300	62096944	-2.0322	6.44187e-09
ENSG00000110619	CARS	chr11	3000922	3057613	-0.872847	6.47142e-09
ENSG00000147687	TATDN1	chr8	124488485	124539458	-1.17683	6.50238e-09
ENSG00000162869	PPP1R21	chr2	48440598	48515391	-1.13079	6.57831e-09
ENSG00000008083	JARID2	chr6	15246296	15522040	0.725629	6.6719e-09
ENSG00000203667	COX20	chr1	244835322	244845057	0.858618	6.77698e-09
ENSG00000136193	SCRN1	chr7	29920103	29990289	-0.796104	6.98865e-09
ENSG00000135720	DYNC1LI2	chr16	66720893	66751798	0.555679	7.04785e-09
ENSG00000138095	LRPPRC	chr2	43886508	43996005	-0.44369	7.34792e-09
ENSG00000151065	DCP1B	chr12	1946054	2004535	-1.82484	7.36064e-09
ENSG00000128989	ARPP19	chr15	52547045	52569883	0.607538	7.37493e-09
ENSG00000138434	SSFA2	chr2	181891833	181930738	-0.393377	7.38897e-09
ENSG00000167528	ZNF641	chr12	48337180	48351414	-1.29646	7.40081e-09
ENSG00000236255	AC009404.1	chr2	117833937	117841658	-1.02597	7.57656e-09
ENSG00000126883	NUP214	chr9	131125561	131234670	-0.591674	7.59207e-09
ENSG00000198646	NCOA6	chr20	34689097	34825649	-0.682076	7.61279e-09
ENSG00000162779	AXDND1	chr1	179365720	179554735	-2.25198	7.70912e-09
ENSG00000163482	STK36	chr2	218672026	218702716	-0.900629	7.8719e-09
ENSG00000108511	HOXB6	chr17	48595751	48604992	1.37743	7.9092e-09
ENSG00000100393	EP300	chr22	41091786	41180079	0.52304	7.95321e-09
ENSG00000178982	EIF3K	chr19	38619082	38636955	-0.74285	7.96091e-09
ENSG00000138686	BBS7	chr4	121824440	121870497	-1.49142	8.07561e-09
ENSG00000113657	DPYSL3	chr5	147390811	147510056	0.726191	8.11375e-09
ENSG00000158711	ELK4	chr1	205597556	205631962	0.599939	8.17051e-09
ENSG00000168795	ZBTB5	chr9	37438114	37465399	0.865009	8.17866e-09
ENSG00000143847	PPFIA4	chr1	203026498	203078740	1.80961	8.18911e-09
ENSG00000185924	RTN4RL1	chr17	1934677	2025345	1.3262	8.20399e-09
ENSG00000188786	MTF1	chr1	37809567	37859620	-0.821744	8.28466e-09
ENSG00000175602	CCDC85B	chr11	65890112	65891635	1.20066	8.38136e-09
ENSG00000100647	SUSD6	chr14	69611596	69715142	0.837384	8.44743e-09
ENSG00000111371	SLC38A1	chr12	46183063	46270017	-0.542111	8.68065e-09
ENSG00000131374	TBC1D5	chr3	17157162	18444817	-0.888407	8.77719e-09
ENSG00000151292	CSNK1G3	chr5	123512099	123617045	0.922273	8.86676e-09
ENSG00000103429	BFAR	chr16	14632815	14669236	-1.02438	8.89617e-09
ENSG00000062650	WAPL	chr10	86435256	86521815	-0.587059	9.57826e-09
ENSG00000183506	PI4KAP2	chr22	21473000	21517533	0.955391	9.64607e-09
ENSG00000115306	SPTBN1	chr2	54456285	54671445	0.514948	9.67479e-09
ENSG00000065357	DGKA	chr12	55927319	55954027	-1.1776	9.75243e-09
ENSG00000168502	MTCL1	chr18	8705661	8832778	-0.641797	9.93934e-09
ENSG00000143157	POGK	chr1	166839447	166856344	-0.626562	9.98372e-09
ENSG00000006831	ADIPOR2	chr12	1688574	1788678	0.625133	9.98804e-09
ENSG00000183323	CCDC125	chr5	69280175	69332809	-1.63891	1.01032e-08
ENSG00000094631	HDAC6	chrX	48801377	48824982	-0.821283	1.01171e-08
ENSG00000197217	ENTPD4	chr8	23385783	23457695	0.602722	1.04608e-08
ENSG00000198642	KLHL9	chr9	21329671	21335380	0.692928	1.04608e-08
ENSG00000113161	HMGCR	chr5	75336329	75362104	0.578978	1.06168e-08
ENSG00000109062	SLC9A3R1	chr17	74748652	74769353	0.658436	1.08427e-08
ENSG00000176915	ANKLE2	chr12	132725503	132761888	-0.462664	1.09488e-08
ENSG00000144040	SFXN5	chr2	72942036	73075619	-1.29411	1.10916e-08
ENSG00000089351	GRAMD1A	chr19	34994784	35026471	-0.812682	1.10925e-08
ENSG00000137166	FOXP4	chr6	41546426	41602384	-0.797249	1.11089e-08
ENSG00000136213	CHST12	chr7	2403560	2448483	-0.977609	1.11137e-08
ENSG00000130024	PHF10	chr6	169703905	169725566	0.73787	1.121e-08
ENSG00000021355	SERPINB1	chr6	2832332	2842006	-0.965054	1.14097e-08
ENSG00000152939	MARVELD2	chr5	69415112	69444330	-1.00279	1.18919e-08
ENSG00000136451	VEZF1	chr17	57971547	57988259	0.748785	1.19778e-08
ENSG00000160710	ADAR	chr1	154582062	154627999	0.5164	1.19924e-08
ENSG00000118369	USP35	chr11	78188812	78214711	1.30708	1.20373e-08
ENSG00000244879	GABPB1-AS1	chr15	50354959	50372202	-0.566023	1.20662e-08
ENSG00000062038	CDH3	chr16	68636189	68722616	-0.704863	1.21818e-08
ENSG00000125740	FOSB	chr19	45467995	45475179	1.13882	1.23007e-08
ENSG00000171206	TRIM8	chr10	102644496	102658407	0.757669	1.23805e-08
ENSG00000186812	ZNF397	chr18	35241030	35267133	-0.884803	1.25936e-08
ENSG00000119685	TTLL5	chr14	75633625	75955078	-0.796317	1.26192e-08
ENSG00000107331	ABCA2	chr9	137007227	137028922	0.486901	1.26492e-08
ENSG00000171988	JMJD1C	chr10	63167221	63521850	0.532662	1.2666e-08
ENSG00000161551	ZNF577	chr19	51804816	51890950	-2.02906	1.27613e-08
ENSG00000249839	AC011330.1	chr15	43663654	43684339	-0.763979	1.29063e-08
ENSG00000137942	FNBP1L	chr1	93448131	93554661	0.746814	1.29882e-08
ENSG00000163590	PPM1L	chr3	160755602	161078907	0.88502	1.31069e-08
ENSG00000002016	RAD52	chr12	912077	990053	-0.962995	1.31352e-08
ENSG00000172460	PRSS30P	chr16	2839568	2842744	2.05892	1.31467e-08
ENSG00000102804	TSC22D1	chr13	44432143	44577147	0.64821	1.32557e-08
ENSG00000127191	TRAF2	chr9	136881912	136926607	-1.01005	1.32557e-08
ENSG00000133639	BTG1	chr12	92140278	92145897	1.30341	1.32636e-08
ENSG00000143816	WNT9A	chr1	227918656	227947898	0.734989	1.35612e-08
ENSG00000260804	LINC01963	chr2	216217045	216220192	-1.25646	1.36551e-08
ENSG00000160584	SIK3	chr11	116843402	117098437	-0.658628	1.37326e-08
ENSG00000121289	CEP89	chr19	32875925	32971991	-0.977496	1.37581e-08
ENSG00000072364	AFF4	chr5	132875379	132963634	0.561116	1.40021e-08
ENSG00000197386	HTT	chr4	3074681	3243959	-0.52385	1.41638e-08
ENSG00000116871	MAP7D1	chr1	36155579	36180849	0.598763	1.44991e-08
ENSG00000105523	FAM83E	chr19	48600810	48614854	1.6468	1.45294e-08
ENSG00000109685	NSD2	chr4	1871424	1982207	-0.630437	1.45707e-08
ENSG00000104299	INTS9	chr8	28767661	28890242	-1.3885	1.46424e-08
ENSG00000128585	MKLN1	chr7	131110096	131496636	-0.657821	1.46424e-08
ENSG00000172216	CEBPB	chr20	50190734	50192689	1.11634	1.49316e-08
ENSG00000175130	MARCKSL1	chr1	32333832	32336379	0.635747	1.51196e-08
ENSG00000082258	CCNT2	chr2	134918235	134959342	0.573177	1.53051e-08
ENSG00000084073	ZMPSTE24	chr1	40258107	40294184	-0.707712	1.53051e-08
ENSG00000131437	KIF3A	chr5	132692628	132737638	0.900047	1.53428e-08
ENSG00000147650	LRP12	chr8	104489231	104589024	0.994697	1.53428e-08
ENSG00000177885	GRB2	chr17	75318076	75405709	0.549631	1.55028e-08
ENSG00000007047	MARK4	chr19	45079288	45305283	-0.980147	1.55242e-08
ENSG00000198467	TPM2	chr9	35681992	35691020	-0.534857	1.56159e-08
ENSG00000013306	SLC25A39	chr17	44319625	44324870	-0.48981	1.58881e-08
ENSG00000157796	WDR19	chr4	39182404	39285810	-1.54438	1.60183e-08
ENSG00000156171	DRAM2	chr1	111117333	111140216	-1.7053	1.64279e-08
ENSG00000111011	RSRC2	chr12	122503458	122527000	0.52697	1.67708e-08
ENSG00000136542	GALNT5	chr2	157257598	157314211	-0.871469	1.68013e-08
ENSG00000134900	TPP2	chr13	102597003	102679958	-0.670937	1.71296e-08
ENSG00000004864	SLC25A13	chr7	96120220	96322147	-1.18721	1.73311e-08
ENSG00000225345	SNX18P3	chr9	38566260	38568211	-1.41428	1.73311e-08
ENSG00000164631	ZNF12	chr7	6688433	6706923	0.670876	1.73472e-08
ENSG00000155254	MARVELD1	chr10	97713173	97718152	0.730177	1.74658e-08
ENSG00000280381	AC026362.2	chr12	123087256	123092821	0.883027	1.74695e-08
ENSG00000061936	SFSWAP	chr12	131711081	131799737	-0.551986	1.77155e-08
ENSG00000070018	LRP6	chr12	12116025	12267012	0.603251	1.78593e-08
ENSG00000238035	AC138035.1	chr5	181306502	181324685	-1.41326	1.80672e-08
ENSG00000103264	FBXO31	chr16	87326987	87392142	0.591204	1.81916e-08
ENSG00000183751	TBL3	chr16	1972037	1982933	-0.601943	1.82636e-08
ENSG00000124422	USP22	chr17	20999593	21043760	0.464196	1.83417e-08
ENSG00000138835	RGS3	chr9	113444731	113597743	-0.981562	1.86265e-08
ENSG00000163257	DCAF16	chr4	17800655	17810758	0.613072	1.86583e-08
ENSG00000169045	HNRNPH1	chr5	179614178	179634784	0.409418	1.89493e-08
ENSG00000272578	AP000347.1	chr22	23658094	23717356	-1.61711	1.90193e-08
ENSG00000181904	C5orf24	chr5	134845680	134859737	0.722463	1.94738e-08
ENSG00000158156	XKR8	chr1	27959462	27968096	1.20223	1.95132e-08
ENSG00000196295	AC005154.1	chr7	30516309	30594809	-0.919945	1.98876e-08
ENSG00000065548	ZC3H15	chr2	186486156	186509363	0.642143	1.9915e-08
ENSG00000167900	TK1	chr17	78174075	78187233	-0.968887	1.99192e-08
ENSG00000206149	HERC2P9	chr15	28589492	28685264	-0.857519	2.03559e-08
ENSG00000120833	SOCS2	chr12	93569814	93583487	0.95405	2.06482e-08
ENSG00000157306	ZFHX2-AS1	chr14	23511760	23560778	-1.82629	2.1214e-08
ENSG00000139687	RB1	chr13	48303751	48481986	-1.17501	2.12242e-08
ENSG00000078687	TNRC6C	chr17	77959240	78108835	-0.900053	2.14934e-08
ENSG00000152291	TGOLN2	chr2	85318020	85328425	-0.529929	2.17411e-08
ENSG00000113648	H2AFY	chr5	135333900	135399914	-0.437554	2.18791e-08
ENSG00000180357	ZNF609	chr15	64460742	64686068	-0.652002	2.18884e-08
ENSG00000205464	ATP6AP1L	chr5	82279462	82386977	-1.67284	2.19743e-08
ENSG00000072110	ACTN1	chr14	68874143	68979440	-0.477003	2.21436e-08
ENSG00000265018	AGAP12P	chr10	48009873	48031640	-2.17806	2.21436e-08
ENSG00000165914	TTC7B	chr14	90524564	90816479	-1.09235	2.23621e-08
ENSG00000131480	AOC2	chr17	42844600	42850707	-1.02309	2.25841e-08
ENSG00000152242	C18orf25	chr18	46173553	46266991	0.586048	2.26764e-08
ENSG00000148468	FAM171A1	chr10	15211643	15371062	-0.792366	2.27485e-08
ENSG00000115756	HPCAL1	chr2	10302889	10427617	0.603543	2.27592e-08
ENSG00000180747	SMG1P3	chr16	21446683	21520444	-0.954544	2.28385e-08
ENSG00000080345	RIF1	chr2	151409883	151508013	-0.507228	2.29958e-08
ENSG00000144524	COPS7B	chr2	231781671	231809254	0.696961	2.30222e-08
ENSG00000189144	ZNF573	chr19	37735833	37817300	-2.18602	2.30222e-08
ENSG00000061337	LZTS1	chr8	20246165	20303963	2.10383	2.30859e-08
ENSG00000263843	AC022211.2	chr17	75271369	75273895	1.3729	2.37198e-08
ENSG00000244754	N4BP2L2	chr13	32432417	32538885	-0.593745	2.37483e-08
ENSG00000132481	TRIM47	chr17	75874161	75878575	0.606375	2.40158e-08
ENSG00000139880	CDH24	chr14	23047062	23057538	0.859105	2.46522e-08
ENSG00000112972	HMGCS1	chr5	43289395	43313512	0.853075	2.46893e-08
ENSG00000112658	SRF	chr6	43171299	43181507	0.551832	2.47211e-08
ENSG00000151929	BAG3	chr10	119651370	119677819	0.679203	2.48902e-08
ENSG00000104904	OAZ1	chr19	2269509	2273490	0.568538	2.50277e-08
ENSG00000130787	HIP1R	chr12	122834453	122862960	0.586373	2.51388e-08
ENSG00000256663	AC112777.1	chr12	20551590	20553012	-0.807689	2.53294e-08
ENSG00000187535	IFT140	chr16	1510427	1612110	-1.22175	2.56422e-08
ENSG00000262454	MIR193BHG	chr16	14301389	14331067	1.09593	2.57853e-08
ENSG00000166938	DIS3L	chr15	66293217	66333898	-0.879805	2.58054e-08
ENSG00000012817	KDM5D	chrY	19703865	19744939	-0.765034	2.58152e-08
ENSG00000160949	TONSL	chr8	144428775	144444444	-0.597221	2.62873e-08
ENSG00000082805	ERC1	chr12	990509	1495933	-0.619228	2.651e-08
ENSG00000115310	RTN4	chr2	54972187	55112621	0.544363	2.69253e-08
ENSG00000066422	ZBTB11	chr3	101648889	101677495	0.55959	2.69473e-08
ENSG00000185215	TNFAIP2	chr14	103123442	103137439	0.630283	2.697e-08
ENSG00000114859	CLCN2	chr3	184346185	184361651	-0.689508	2.70559e-08
ENSG00000139546	TARBP2	chr12	53500921	53506431	0.876475	2.74069e-08
ENSG00000168916	ZNF608	chr5	124636913	124748807	1.22313	2.77563e-08
ENSG00000137801	THBS1	chr15	39581079	39599466	-0.580594	2.78003e-08
ENSG00000165572	KBTBD6	chr13	41127569	41132746	0.814529	2.81103e-08
ENSG00000103187	COTL1	chr16	84565594	84618077	-0.590603	2.8405e-08
ENSG00000122952	ZWINT	chr10	56357228	56361275	-0.864238	2.84316e-08
ENSG00000165102	HGSNAT	chr8	43140455	43202855	-0.820119	2.84316e-08
ENSG00000100083	GGA1	chr22	37608475	37633564	-0.722743	2.86496e-08
ENSG00000064393	HIPK2	chr7	139561570	139777778	-0.698293	2.8838e-08
ENSG00000131459	GFPT2	chr5	180300690	180353387	-1.41929	2.93883e-08
ENSG00000146072	TNFRSF21	chr6	47231532	47309905	0.622108	2.93883e-08
ENSG00000163161	ERCC3	chr2	127257290	127294176	-0.652524	2.9444e-08
ENSG00000279821	AC145098.2	chr5	177476631	177479656	-1.88692	3.03568e-08
ENSG00000175066	GK5	chr3	142157527	142225607	-0.846212	3.05175e-08
ENSG00000132623	ANKEF1	chr20	9986126	10058303	-1.3711	3.08009e-08
ENSG00000159082	SYNJ1	chr21	32628759	32728048	-1.16867	3.20327e-08
ENSG00000151914	DST	chr6	56457987	56954628	-0.376496	3.20595e-08
ENSG00000116754	SRSF11	chr1	70205682	70253052	0.471331	3.21031e-08
ENSG00000174738	NR1D2	chr3	23945260	23980618	0.822876	3.21719e-08
ENSG00000117425	PTCH2	chr1	44819844	44843063	-1.97364	3.24735e-08
ENSG00000125871	MGME1	chr20	17968913	17991122	-1.36325	3.24805e-08
ENSG00000184185	KCNJ12	chr17	21376197	21419872	1.02768	3.31707e-08
ENSG00000272140	AC022400.5	chr10	73703735	73713581	-2.36169	3.32061e-08
ENSG00000130193	THEM6	chr8	142727203	142736927	0.752484	3.47356e-08
ENSG00000134852	CLOCK	chr4	55427903	55547138	-0.814151	3.48282e-08
ENSG00000173614	NMNAT1	chr1	9943428	9985501	-1.78667	3.49454e-08
ENSG00000114127	XRN1	chr3	142306607	142448062	-0.853816	3.50639e-08
ENSG00000186416	NKRF	chrX	119588337	119605895	0.788697	3.52029e-08
ENSG00000140323	DISP2	chr15	40358235	40378639	-1.31766	3.52083e-08
ENSG00000259581	TYRO3P	chr15	76258986	76261690	0.994498	3.55314e-08
ENSG00000196155	PLEKHG4	chr16	67277510	67289499	-0.617876	3.61157e-08
ENSG00000063438	AHRR	chr5	304176	438291	-1.33093	3.643e-08
ENSG00000165138	ANKS6	chr9	98731329	98796965	-0.582863	3.64703e-08
ENSG00000138698	RAP1GDS1	chr4	98261384	98443861	-0.88583	3.66136e-08
ENSG00000011132	APBA3	chr19	3750819	3761699	-1.02152	3.67298e-08
ENSG00000076513	ANKRD13A	chr12	109999186	110039763	0.943021	3.67346e-08
ENSG00000123358	NR4A1	chr12	52022832	52059507	0.664348	3.83692e-08
ENSG00000181991	MRPS11	chr15	88467453	88480773	-1.15344	3.90017e-08
ENSG00000221890	NPTXR	chr22	38818452	38843982	0.814727	3.9044e-08
ENSG00000157077	ZFYVE9	chr1	52142094	52346686	0.704111	3.91768e-08
ENSG00000198919	DZIP3	chr3	108589682	108694846	-1.19892	4.00532e-08
ENSG00000170759	KIF5B	chr10	32009010	32056431	0.513733	4.01322e-08
ENSG00000177058	SLC38A9	chr5	55625845	55773194	-1.76549	4.01707e-08
ENSG00000125826	RBCK1	chr20	407498	430966	-0.663529	4.10427e-08
ENSG00000149187	CELF1	chr11	47465933	47565569	0.454643	4.17611e-08
ENSG00000170525	PFKFB3	chr10	6144934	6254644	0.592912	4.21581e-08
ENSG00000214063	TSPAN4	chr11	842808	867116	-0.859993	4.27403e-08
ENSG00000125430	HS3ST3B1	chr17	14301083	14349404	1.54822	4.43879e-08
ENSG00000105576	TNPO2	chr19	12699194	12724011	-0.499262	4.56931e-08
ENSG00000204186	ZDBF2	chr2	206274663	206314428	0.765757	4.57238e-08
ENSG00000119661	DNAL1	chr14	73644875	73703732	-1.42164	4.68098e-08
ENSG00000069702	TGFBR3	chr1	91680343	91906335	1.24351	4.72419e-08
ENSG00000173889	PHC3	chr3	170086732	170181749	-0.526635	4.78961e-08
ENSG00000095203	EPB41L4B	chr9	109171975	109320964	0.9172	4.84925e-08
ENSG00000135821	GLUL	chr1	182381704	182392206	0.584639	4.94144e-08
ENSG00000178996	SNX18	chr5	54517759	54546585	0.638526	4.9584e-08
ENSG00000169504	CLIC4	chr1	24745357	24844324	0.833746	4.964e-08
ENSG00000106012	IQCE	chr7	2558972	2614734	-0.912922	4.98449e-08
ENSG00000089220	PEBP1	chr12	118135858	118145584	0.592709	5.22005e-08
ENSG00000008405	CRY1	chr12	106991364	107093829	0.817401	5.33064e-08
ENSG00000170871	KIAA0232	chr4	6781375	6884170	-0.675501	5.35699e-08
ENSG00000204540	PSORS1C1	chr6	31114750	31140092	-1.21099	5.35993e-08
ENSG00000107669	ATE1	chr10	121740421	121928801	-0.981967	5.37935e-08
ENSG00000131848	ZSCAN5A	chr19	56219670	56368383	-1.5556	5.48187e-08
ENSG00000143476	DTL	chr1	212035553	212107400	-0.882314	5.49314e-08
ENSG00000104884	ERCC2	chr19	45349837	45370918	-0.721685	5.62835e-08
ENSG00000063601	MTMR1	chrX	150692971	150765103	-0.861866	5.71279e-08
ENSG00000205937	RNPS1	chr16	2253116	2268412	0.471883	5.71279e-08
ENSG00000125149	C16orf70	chr16	67109958	67148539	0.687436	5.88187e-08
ENSG00000171316	CHD7	chr8	60678778	60868028	0.468361	5.88187e-08
ENSG00000239653	PSMD6-AS2	chr3	64004022	64012148	-1.83823	5.89253e-08
ENSG00000107281	NPDC1	chr9	137039470	137046203	0.571246	5.93807e-08
ENSG00000167700	MFSD3	chr8	144509074	144511213	0.718567	5.95961e-08
ENSG00000198355	PIM3	chr22	49960513	49964080	0.529162	6.21712e-08
ENSG00000230002	ALMS1-IT1	chr2	73456764	73459484	1.65765	6.21817e-08
ENSG00000118217	ATF6	chr1	161766294	161964070	-0.919478	6.41447e-08
ENSG00000183496	MEX3B	chr15	82041778	82046141	1.83693	6.41447e-08
ENSG00000147874	HAUS6	chr9	19053143	19103119	-0.856525	6.50838e-08
ENSG00000020129	NCDN	chr1	35557473	35567274	-0.731328	6.51171e-08
ENSG00000124784	RIOK1	chr6	7389496	7418037	0.695776	6.52327e-08
ENSG00000212694	LINC01089	chr12	121795267	121803906	1.61353	6.59296e-08
ENSG00000089048	ESF1	chr20	13714322	13784886	-0.770557	6.66964e-08
ENSG00000243927	MRPS6	chr21	34073224	34143034	-1.21489	6.71528e-08
ENSG00000120075	HOXB5	chr17	48591257	48593961	1.55036	6.76308e-08
ENSG00000179115	FARSA	chr19	12922479	12934037	-0.653248	6.84315e-08
ENSG00000189057	FAM111B	chr11	59107185	59127410	-1.97881	7.00032e-08
ENSG00000109332	UBE2D3	chr4	102794383	102868896	0.459975	7.01195e-08
ENSG00000138617	PARP16	chr15	65234460	65300618	1.47295	7.08627e-08
ENSG00000260948	AL390195.2	chr1	111431046	111433068	-1.59042	7.21432e-08
ENSG00000103196	CRISPLD2	chr16	84819984	84920768	-0.816817	7.27049e-08
ENSG00000121716	PILRB	chr7	100352176	100367733	-0.919683	7.29245e-08
ENSG00000197971	MBP	chr18	76978827	77133683	-0.880117	7.34058e-08
ENSG00000275832	ARHGAP23	chr17	38419280	38512392	-0.572274	7.36356e-08
ENSG00000106785	TRIM14	chr9	98069275	98119212	-0.845017	7.36404e-08
ENSG00000133606	MKRN1	chr7	140453040	140479569	0.816091	7.38399e-08
ENSG00000017797	RALBP1	chr18	9475009	9538116	0.73312	7.54999e-08
ENSG00000156787	TBC1D31	chr8	123041968	123152153	-1.06405	7.60306e-08
ENSG00000104689	TNFRSF10A	chr8	23190452	23225126	-0.68129	7.60987e-08
ENSG00000254615	AC027031.2	chr8	106270144	106272899	1.59068	7.61087e-08
ENSG00000087087	SRRT	chr7	100875111	100888664	0.490305	7.83199e-08
ENSG00000133195	SLC39A11	chr17	72645949	73092712	-0.833638	7.8564e-08
ENSG00000177706	FAM20C	chr7	192969	260745	-0.955339	7.95113e-08
ENSG00000111696	NT5DC3	chr12	103770453	103841197	0.535264	7.96885e-08
ENSG00000104365	IKBKB	chr8	42271302	42332653	-0.714748	8.02546e-08
ENSG00000278845	MRPL45	chr17	38297023	38323218	-1.40963	8.02546e-08
ENSG00000184702	SEPT5	chr22	19714464	19724772	1.34473	8.03046e-08
ENSG00000182197	EXT1	chr8	117794490	118111853	0.585827	8.05735e-08
ENSG00000125875	TBC1D20	chr20	435480	462553	0.699844	8.07341e-08
ENSG00000140265	ZSCAN29	chr15	43358172	43371025	-0.874729	8.12051e-08
ENSG00000178802	MPI	chr15	74890005	74902219	-1.03667	8.15682e-08
ENSG00000187555	USP7	chr16	8892094	8964514	0.457093	8.34112e-08
ENSG00000261373	VPS9D1-AS1	chr16	89711856	89718165	-0.671936	8.34112e-08
ENSG00000100266	PACSIN2	chr22	42835412	43015145	0.684204	8.37771e-08
ENSG00000144468	RHBDD1	chr2	226835581	226999215	-0.867032	8.43437e-08
ENSG00000141574	SECTM1	chr17	82321024	82334074	-1.99996	8.51271e-08
ENSG00000153179	RASSF3	chr12	64507001	64697567	0.82702	8.53264e-08
ENSG00000176208	ATAD5	chr17	30831970	30895869	-0.840604	8.54706e-08
ENSG00000171435	KSR2	chr12	117453012	117968983	-1.1192	8.6913e-08
ENSG00000162512	SDC3	chr1	30869467	30908761	0.678572	8.73266e-08
ENSG00000105443	CYTH2	chr19	48469032	48482314	0.846968	8.84594e-08
ENSG00000139722	VPS37B	chr12	122865328	122896444	0.591127	9.14335e-08
ENSG00000255248	MIR100HG	chr11	122028327	122556721	-0.501374	9.17815e-08
ENSG00000121989	ACVR2A	chr2	147844517	147930826	0.935735	9.3242e-08
ENSG00000122692	SMU1	chr9	33041764	33076659	-0.693794	9.3242e-08
ENSG00000188559	RALGAPA2	chr20	20389552	20712488	-0.892329	9.35666e-08
ENSG00000197296	FITM2	chr20	44302838	44311169	0.883216	9.45182e-08
ENSG00000116497	S100PBP	chr1	32816767	32858879	-0.971536	9.57504e-08
ENSG00000127955	GNAI1	chr7	80133955	80219402	0.710921	9.57504e-08
ENSG00000108592	FTSJ3	chr17	63819433	63830012	-0.551199	9.60622e-08
ENSG00000074416	MGLL	chr3	127689062	127823250	-1.17892	9.79263e-08
ENSG00000145740	SLC30A5	chr5	69093646	69131069	-0.753235	9.8406e-08
ENSG00000070269	TMEM260	chr14	56488354	56650606	-1.07473	1.01655e-07
ENSG00000102910	LONP2	chr16	48244296	48363122	-0.633106	1.024e-07
ENSG00000160688	FLAD1	chr1	154983338	154993111	-0.804625	1.0278e-07
ENSG00000139636	LMBR1L	chr12	49096551	49110900	1.04911	1.03934e-07
ENSG00000068078	FGFR3	chr4	1793307	1808872	0.708869	1.0483e-07
ENSG00000152700	SAR1B	chr5	134601144	134649271	-0.814369	1.05195e-07
ENSG00000152234	ATP5A1	chr18	46080248	46104334	0.44673	1.06012e-07
ENSG00000139826	ABHD13	chr13	108218379	108234255	0.943225	1.062e-07
ENSG00000280138	AC027290.2	chr12	122870059	122888720	0.524973	1.07829e-07
ENSG00000102554	KLF5	chr13	73054976	73077542	0.503966	1.10039e-07
ENSG00000161638	ITGA5	chr12	54395261	54419460	0.642798	1.10148e-07
ENSG00000236088	COX10-AS1	chr17	13756478	14069495	-1.55217	1.1052e-07
ENSG00000106404	CLDN15	chr7	101232092	101238820	-0.918486	1.11216e-07
ENSG00000198576	ARC	chr8	142611044	142614472	1.32958	1.13884e-07
ENSG00000168214	RBPJ	chr4	26163455	26435131	0.696915	1.14914e-07
ENSG00000165675	ENOX2	chrX	130623369	130903317	-1.92451	1.14916e-07
ENSG00000119616	FCF1	chr14	74713144	74738620	-1.11086	1.15418e-07
ENSG00000205339	IPO7	chr11	9384622	9448126	0.450657	1.15681e-07
ENSG00000177173	NAP1L4P1	chr1	116532936	116534092	1.24675	1.16515e-07
ENSG00000164877	MICALL2	chr7	1428465	1459502	0.851013	1.16927e-07
ENSG00000033178	UBA6	chr4	67612652	67701179	-0.638089	1.17419e-07
ENSG00000103021	CCDC113	chr16	58231157	58283836	-1.35947	1.17497e-07
ENSG00000100410	PHF5A	chr22	41459717	41468725	-1.12101	1.18628e-07
ENSG00000072518	MARK2	chr11	63838928	63911019	0.567418	1.19361e-07
ENSG00000136840	ST6GALNAC4	chr9	127907886	127917038	-0.784563	1.20481e-07
ENSG00000117139	KDM5B	chr1	202724491	202809470	0.678137	1.23156e-07
ENSG00000135999	EPC2	chr2	148644440	148787568	0.785432	1.23867e-07
ENSG00000166860	ZBTB39	chr12	56998834	57006446	0.619492	1.24589e-07
ENSG00000197020	ZNF100	chr19	21722766	21767628	-1.28921	1.24589e-07
ENSG00000113916	BCL6	chr3	187721377	187745727	1.62521	1.25419e-07
ENSG00000198915	RASGEF1A	chr10	43194535	43266919	0.879073	1.27714e-07
ENSG00000184661	CDCA2	chr8	25458997	25507920	-0.917424	1.28016e-07
ENSG00000137857	DUOX1	chr15	45129933	45165576	-1.05639	1.28024e-07
ENSG00000136243	NUPL2	chr7	23181827	23201011	-0.770041	1.28129e-07
ENSG00000012211	PRICKLE3	chrX	49175264	49186528	-1.10977	1.29459e-07
ENSG00000204227	RING1	chr6	33208495	33212722	-1.08646	1.30158e-07
ENSG00000151491	EPS8	chr12	15620158	15882329	0.829847	1.32568e-07
ENSG00000062725	APPBP2	chr17	60443149	60526219	-0.794756	1.33693e-07
ENSG00000128872	TMOD2	chr15	51751561	51816368	-1.35985	1.34146e-07
ENSG00000105011	ASF1B	chr19	14119509	14136956	-1.20864	1.35888e-07
ENSG00000095739	BAMBI	chr10	28677342	28682939	0.70725	1.3725e-07
ENSG00000184949	FAM227A	chr22	38578120	38656629	-1.73263	1.38325e-07
ENSG00000074755	ZZEF1	chr17	4004445	4143020	-0.511621	1.38912e-07
ENSG00000142453	CARM1	chr19	10871513	10923070	0.545638	1.41072e-07
ENSG00000115827	DCAF17	chr2	171434217	171485052	-0.949726	1.43199e-07
ENSG00000164066	INTU	chr4	127623271	127726737	-0.906924	1.43732e-07
ENSG00000049541	RFC2	chr7	74231499	74254458	-0.962708	1.46144e-07
ENSG00000136273	HUS1	chr7	47695730	47979581	-0.88095	1.46309e-07
ENSG00000198788	MUC2	chr11	1074875	1110511	0.812305	1.49416e-07
ENSG00000114529	C3orf52	chr3	112086335	112131004	-0.756368	1.51839e-07
ENSG00000115652	UXS1	chr2	106093303	106194339	0.676132	1.53149e-07
ENSG00000135473	PAN2	chr12	56316223	56334053	-1.05783	1.53149e-07
ENSG00000113312	TTC1	chr5	160009113	160065543	-1.13752	1.53494e-07
ENSG00000092820	EZR	chr6	158765741	158819412	-0.377792	1.54077e-07
ENSG00000111424	VDR	chr12	47841537	47943048	-1.11136	1.54417e-07
ENSG00000163513	TGFBR2	chr3	30606502	30694142	0.784211	1.56498e-07
ENSG00000148672	GLUD1	chr10	87050486	87094866	0.591886	1.58185e-07
ENSG00000113643	RARS	chr5	168486445	168519299	-0.660608	1.58459e-07
ENSG00000260220	CCDC187	chr9	136249971	136306901	-2.13843	1.58779e-07
ENSG00000125378	BMP4	chr14	53949736	53958761	0.465953	1.59882e-07
ENSG00000071575	TRIB2	chr2	12716889	12742734	1.13255	1.60517e-07
ENSG00000169914	OTUD3	chr1	19882513	19912945	0.669715	1.60917e-07
ENSG00000109180	OCIAD1	chr4	48805212	48861817	-0.621299	1.62394e-07
ENSG00000166068	SPRED1	chr15	38252326	38357249	0.813473	1.64299e-07
ENSG00000105483	CARD8	chr19	48180770	48255946	-1.41036	1.65058e-07
ENSG00000269343	ZNF587B	chr19	57819741	57846238	0.626262	1.65817e-07
ENSG00000115459	ELMOD3	chr2	85354394	85391752	-1.20741	1.665e-07
ENSG00000003137	CYP26B1	chr2	72129238	72148038	1.08233	1.67319e-07
ENSG00000167106	FAM102A	chr9	127940579	127980513	0.769528	1.67319e-07
ENSG00000225190	PLEKHM1	chr17	45435900	45490749	-0.914641	1.68206e-07
ENSG00000006756	ARSD	chrX	2903970	2929351	-1.12518	1.6842e-07
ENSG00000106771	TMEM245	chr9	109015152	109119945	-0.578184	1.70126e-07
ENSG00000273604	EPOP	chr17	38671703	38675421	0.7285	1.7266e-07
ENSG00000185950	IRS2	chr13	109752698	109786568	0.709597	1.73146e-07
ENSG00000127980	PEX1	chr7	92487020	92528531	-1.16888	1.75566e-07
ENSG00000130675	MNX1	chr7	156994051	157010651	1.0895	1.77279e-07
ENSG00000184988	TMEM106A	chr17	43211835	43220041	-1.37787	1.78516e-07
ENSG00000100503	NIN	chr14	50719763	50831121	-0.60808	1.7881e-07
ENSG00000130723	PRRC2B	chr9	131394093	131500197	0.405562	1.79139e-07
ENSG00000119318	RAD23B	chr9	107283137	107332194	0.471592	1.7953e-07
ENSG00000015133	CCDC88C	chr14	91271323	91417844	0.487217	1.79538e-07
ENSG00000128563	PRKRIP1	chr7	102363872	102426676	-0.86116	1.79538e-07
ENSG00000153250	RBMS1	chr2	160272151	160493794	0.923215	1.82498e-07
ENSG00000169851	PCDH7	chr4	30720415	31146805	-0.569781	1.83813e-07
ENSG00000140450	ARRDC4	chr15	97960698	97973838	1.14382	1.85427e-07
ENSG00000164989	CCDC171	chr9	15553086	16061663	-1.62799	1.89775e-07
ENSG00000089902	RCOR1	chr14	102592661	102730576	0.555669	1.90133e-07
ENSG00000173818	ENDOV	chr17	80415165	80438086	-0.978236	1.91731e-07
ENSG00000279175	AL033543.1	chr22	44102779	44116232	1.01471	1.91958e-07
ENSG00000092929	UNC13D	chr17	75827225	75844717	-0.643621	1.93649e-07
ENSG00000184708	EIF4ENIF1	chr22	31436977	31496108	-0.727821	1.9715e-07
ENSG00000123505	AMD1	chr6	110874770	110895713	0.508594	1.97602e-07
ENSG00000269473	AC012313.8	chr19	58440448	58445849	-2.02811	1.98893e-07
ENSG00000122042	UBL3	chr13	29764371	29850684	1.20512	2.00062e-07
ENSG00000147274	RBMX	chrX	136848004	136880764	-0.515642	2.03852e-07
ENSG00000165527	ARF6	chr14	49893092	49897054	0.55591	2.04787e-07
ENSG00000140598	EFL1	chr15	82130230	82262763	-1.1172	2.05087e-07
ENSG00000101255	TRIB3	chr20	362835	397559	1.05446	2.08369e-07
ENSG00000022567	SLC45A4	chr8	141207166	141308305	-0.635139	2.13886e-07
ENSG00000157617	C2CD2	chr21	41885112	41953890	-0.612266	2.18649e-07
ENSG00000149480	MTA2	chr11	62593214	62601840	0.549651	2.19569e-07
ENSG00000160293	VAV2	chr9	133761894	133992604	-0.664403	2.2122e-07
ENSG00000072952	MRVI1	chr11	10573091	10693988	-1.64407	2.21819e-07
ENSG00000187244	BCAM	chr19	44809059	44821420	-0.628724	2.22051e-07
ENSG00000160323	ADAMTS13	chr9	133414358	133459402	-1.27659	2.25346e-07
ENSG00000279207	AC015813.6	chr17	58095672	58101479	0.773469	2.27842e-07
ENSG00000164300	SERINC5	chr5	80111651	80256079	0.536431	2.30968e-07
ENSG00000004897	CDC27	chr17	47117703	47189422	-0.765067	2.34141e-07
ENSG00000148297	MED22	chr9	133338323	133348131	-0.830539	2.38441e-07
ENSG00000176903	PNMA1	chr14	73711783	73714372	0.86162	2.38982e-07
ENSG00000169718	DUS1L	chr17	82057506	82065887	-0.496304	2.39198e-07
ENSG00000083168	KAT6A	chr8	41929479	42051990	0.503217	2.3935e-07
ENSG00000116260	QSOX1	chr1	180154834	180204030	-0.538668	2.40128e-07
ENSG00000095951	HIVEP1	chr6	12008762	12164999	0.621434	2.45406e-07
ENSG00000095539	SEMA4G	chr10	100969518	100985871	-0.953164	2.46012e-07
ENSG00000170471	RALGAPB	chr20	38472816	38578861	-0.542431	2.4939e-07
ENSG00000140297	GCNT3	chr15	59594875	59640239	0.911595	2.51832e-07
ENSG00000100461	RBM23	chr14	22893206	22919184	-0.749678	2.55615e-07
ENSG00000171067	C11orf24	chr11	68261335	68272001	-0.758936	2.55868e-07
ENSG00000205189	ZBTB10	chr8	80485619	80526265	0.860507	2.58975e-07
ENSG00000168993	CPLX1	chr4	784957	826198	-1.38242	2.59836e-07
ENSG00000106799	TGFBR1	chr9	99104038	99154192	0.71043	2.60701e-07
ENSG00000118523	CTGF	chr6	131948176	131951373	0.992487	2.63372e-07
ENSG00000243646	IL10RB	chr21	33266358	33310187	-2.00105	2.64764e-07
ENSG00000162613	FUBP1	chr1	77944055	77979110	0.464682	2.69441e-07
ENSG00000049167	ERCC8	chr5	60873831	60945073	-1.48827	2.7122e-07
[truncated: 10,497 more rows]
