# Supplementary material for: CDK12 controls G1/S progression by regulating RNAPII processivity at core DNA replication genes
Source: EMBO Rep. 2019 Jul 25;20(9):e47592. doi: 10.15252/embr.201847592 (PMC6727028; doi:10.15252/embr.201847592)
Supplement: Supplementary file 5 — Dataset EV3 [file EMBR-20-e47592-s005.xlsx]

## Sheet: Dataset EV3
Dataset EV 3: Extent of transcript length change expressed as a relative change in the 90% distance for each gene after CDK12 inhibition
ID	symbol	chr	start	end	genomic length of longest transcript	Q90 absolute	Q90 relative
ENSG00000183426	NPIPA1	chr16	14922802	14952060	14614	10837	0.741549
ENSG00000137601	NEK1	chr4	169392857	169612629	219355	146572	0.668195
ENSG00000151065	DCP1B	chr12	1946054	2004535	58458	38077	0.651357
ENSG00000132849	PATJ	chr1	61742477	62178675	436199	273743	0.627564
ENSG00000135931	ARMC9	chr2	231198546	231374837	173674	108596	0.625286
ENSG00000057468	MSH4	chr1	75796882	75913238	116357	72032	0.61906
ENSG00000151338	MIPOL1	chr14	37197913	37552361	354449	209420	0.590833
ENSG00000166263	STXBP4	chr17	54968727	55173632	192151	113240	0.589328
ENSG00000156787	TBC1D31	chr8	123041968	123152153	79474	46686	0.587437
ENSG00000184465	WDR27	chr6	169457212	169702048	244442	143044	0.585186
ENSG00000121289	CEP89	chr19	32875925	32971991	96067	54714	0.56954
ENSG00000083535	PIBF1	chr13	72782059	73016461	234403	132222	0.56408
ENSG00000137764	MAP2K5	chr15	67542709	67807123	264415	148698	0.562366
ENSG00000147316	MCPH1	chr8	6406592	6648504	241913	135855	0.561586
ENSG00000128513	POT1	chr7	124822386	124929983	73223	40978	0.559633
ENSG00000007341	ST7L	chr1	112523518	112620825	97308	54219	0.55719
ENSG00000088970	KIZ	chr20	21125983	21246622	120616	67080	0.556145
ENSG00000150760	DOCK1	chr10	126905409	127452517	547109	302885	0.55361
ENSG00000153015	CWC27	chr5	64768930	65018763	249834	138188	0.553119
ENSG00000104728	ARHGEF10	chr8	1823976	1958641	134666	74018	0.549641
ENSG00000047578	KIAA0556	chr16	27550133	27780369	230218	125856	0.546682
ENSG00000138101	DTNB	chr2	25377198	25673647	296392	161960	0.546439
ENSG00000102595	UGGT2	chr13	95801580	96053482	251903	137497	0.545833
ENSG00000198363	ASPH	chr8	61500556	61714640	214041	116133	0.542574
ENSG00000100629	CEP128	chr14	80476983	80959517	469039	253991	0.541514
ENSG00000012174	MBTPS2	chrX	21839636	21885424	45789	24789	0.541375
ENSG00000136492	BRIP1	chr17	61681266	61863521	182256	98218	0.538901
ENSG00000107902	LHPP	chr10	124461834	124617888	152307	81573	0.535583
ENSG00000103043	VAC14	chr16	70687439	70801161	113723	60766	0.534333
ENSG00000048707	VPS13D	chr1	12230067	12512047	281981	150036	0.532078
ENSG00000204764	RANBP17	chr5	170861870	171300015	438146	232052	0.529623
ENSG00000115267	IFIH1	chr2	162267079	162318703	51625	27036	0.5237
ENSG00000153093	ACOXL	chr2	110732573	111118222	361590	187656	0.518975
ENSG00000129636	ITFG1	chr16	47154387	47464149	309763	160130	0.516944
ENSG00000160207	HSF2BP	chr21	43529192	43659493	130302	67201	0.515733
ENSG00000091157	WDR7	chr18	56651343	57036606	385222	198362	0.514929
ENSG00000123552	USP45	chr6	99432379	99521728	83054	42634	0.513329
ENSG00000020256	ZFP64	chr20	52051663	52204308	140324	72029	0.513305
ENSG00000163006	CCDC138	chr2	108786757	108885477	98721	50663	0.513194
ENSG00000168702	LRP1B	chr2	140231423	142131701	1900279	974875	0.513017
ENSG00000138777	PPA2	chr4	105369077	105474081	105005	53859	0.512918
ENSG00000116127	ALMS1	chr2	73385758	73610793	225036	114966	0.510878
ENSG00000123104	ITPR2	chr12	26336515	26833198	496684	252428	0.508227
ENSG00000174373	RALGAPA1	chr14	35538352	35809304	270953	136305	0.503058
ENSG00000134138	MEIS2	chr15	36889204	37101299	212096	106616	0.502678
ENSG00000197603	C5orf42	chr5	37106228	37249428	106645	53449	0.501186
ENSG00000115750	TAF1B	chr2	9843354	9934416	91063	45530	0.499984
ENSG00000198589	LRBA	chr4	150264531	151015727	750967	369556	0.492107
ENSG00000119508	NR4A3	chr9	99821855	99866891	43197	21249	0.491909
ENSG00000188818	ZDHHC11	chr5	795606	850986	55380	27169	0.490592
ENSG00000162542	TMCO4	chr1	19682213	19799945	117705	57370	0.487405
ENSG00000196739	COL27A1	chr9	114155560	114312511	156952	76074	0.484696
ENSG00000124406	ATP8A1	chr4	42408373	42657105	248733	120446	0.484238
ENSG00000118600	TMEM5	chr12	63779803	63809558	29756	14231	0.478256
ENSG00000120662	MTRF1	chr13	41216369	41263577	47209	22550	0.477663
ENSG00000183878	UTY	chrY	13248379	13480673	232295	110141	0.474143
ENSG00000140470	ADAMTS17	chr15	99971589	100342005	370417	175512	0.473823
ENSG00000145536	ADAMTS16	chr5	5140330	5320304	163478	77431	0.473648
ENSG00000107758	PPP3CB	chr10	73436428	73496024	59597	28214	0.473413
ENSG00000181619	GPR135	chr14	59429022	59465342	36320	17185	0.473155
ENSG00000082269	FAM135A	chr6	70412941	70561174	147751	69876	0.472931
ENSG00000138642	HERC6	chr4	88378739	88443111	64373	30283	0.47043
ENSG00000197712	FAM114A1	chr4	38867677	38945739	77924	36623	0.469984
ENSG00000114127	XRN1	chr3	142306607	142448062	141456	66388	0.469319
ENSG00000145014	TMEM44	chr3	194587673	194633689	46017	21557	0.468457
ENSG00000176658	MYO1D	chr17	32492522	32877177	384656	180038	0.468049
ENSG00000141252	VPS53	chr17	508668	721717	206189	96151	0.466325
ENSG00000144445	KANSL1L	chr2	210021423	210171383	148895	69315	0.465529
ENSG00000146648	EGFR	chr7	55019021	55211628	192608	89322	0.46375
ENSG00000183873	SCN5A	chr3	38548057	38649673	101617	47100	0.463505
ENSG00000174628	IQCK	chr16	19716456	19858467	142012	65565	0.461686
ENSG00000048342	CC2D2A	chr4	15469865	15601557	131667	60711	0.461095
ENSG00000138190	EXOC6	chr10	92834713	93059493	211026	96412	0.456873
ENSG00000170917	NUDT6	chr4	122888697	122922968	30325	13838	0.456323
ENSG00000113318	MSH3	chr5	80654648	80876460	221813	101154	0.456033
ENSG00000146263	MMS22L	chr6	97142161	97283217	52920	24122	0.45582
ENSG00000118217	ATF6	chr1	161766294	161964070	197777	90034	0.45523
ENSG00000049246	PER3	chr1	7784320	7845177	60858	27638	0.454139
ENSG00000107290	SETX	chr9	132261356	132354985	93630	42443	0.453306
ENSG00000052841	TTC17	chr11	43358932	43494933	136002	61568	0.452699
ENSG00000139436	GIT2	chr12	109929792	109996389	66505	30024	0.451455
ENSG00000140386	SCAPER	chr15	76347904	76905444	535692	241141	0.450149
ENSG00000032742	IFT88	chr13	20567069	20691437	124369	55866	0.449196
ENSG00000115504	EHBP1	chr2	62673851	63046487	340776	152649	0.447945
ENSG00000144040	SFXN5	chr2	72942036	73075619	129801	57961	0.446537
ENSG00000139734	DIAPH3	chr13	59665583	60163987	498405	222505	0.446434
ENSG00000143951	WDPCP	chr2	63121383	63827843	467417	208626	0.446338
ENSG00000137628	DDX60	chr4	168216293	168318807	102515	45748	0.446257
ENSG00000144893	MED12L	chr3	151085697	151437072	350184	156223	0.446117
ENSG00000132549	VPS13B	chr8	99013266	99877580	864315	385346	0.44584
ENSG00000128829	EIF2AK4	chr15	39934146	40035591	101446	45073	0.444305
ENSG00000149292	TTC12	chr11	113314529	113383544	58691	26075	0.444276
ENSG00000179104	TMTC2	chr12	82686880	83134870	447991	198428	0.442929
ENSG00000141519	CCDC40	chr17	80036632	80100613	63947	28174	0.440584
ENSG00000171853	TRAPPC12	chr2	3379675	3485094	105409	46305	0.439289
ENSG00000112379	ARFGEF3	chr6	138161921	138344663	182743	79977	0.437647
ENSG00000159459	UBR1	chr15	42942897	43106113	163205	71286	0.436788
ENSG00000128833	MYO5C	chr15	52192322	52295798	103477	45163	0.436454
ENSG00000185480	PARPBP	chr12	102120185	102197520	77117	33609	0.435818
ENSG00000214226	C17orf67	chr17	56791913	56838773	41984	18268	0.435118
ENSG00000157985	AGAP1	chr2	235494089	236131800	632466	275066	0.43491
ENSG00000067066	SP100	chr2	230415942	230544090	128149	55676	0.434463
ENSG00000162105	SHANK2	chr11	70467856	71252577	773069	335790	0.43436
ENSG00000122483	CCDC18	chr1	93179919	93278730	98689	42857	0.434263
ENSG00000165138	ANKS6	chr9	98731329	98796965	65637	28492	0.434084
ENSG00000149474	KAT14	chr20	18138118	18188387	46068	19986	0.433837
ENSG00000185418	TARSL2	chr15	101653598	101724604	71007	30776	0.433422
ENSG00000125388	GRK4	chr4	2963608	3040747	77140	33401	0.432992
ENSG00000152422	XRCC4	chr5	83077498	83353787	276290	119555	0.432716
ENSG00000091879	ANGPT2	chr8	6499651	6563409	63759	27568	0.432378
ENSG00000162869	PPP1R21	chr2	48440598	48515391	74623	32260	0.432306
ENSG00000162929	KIAA1841	chr2	61065871	61138034	72155	31141	0.431585
ENSG00000104133	SPG11	chr15	44562696	44663678	100980	43474	0.430521
ENSG00000064933	PMS1	chr2	189784085	189877629	93249	40058	0.429581
ENSG00000172869	DMXL1	chr5	119037772	119249138	177934	76401	0.429378
ENSG00000138709	LARP1B	chr4	128061268	128222931	161646	69368	0.429135
ENSG00000197548	ATG7	chr3	11272309	11557665	285284	122354	0.428885
ENSG00000197959	DNM3	chr1	171841498	172418466	576969	247337	0.428683
ENSG00000214595	EML6	chr2	54723499	54972025	247484	105571	0.426577
ENSG00000101846	STS	chrX	7219456	7354810	135355	57739	0.426575
ENSG00000144331	ZNF385B	chr2	179441982	179861505	419524	178854	0.426326
ENSG00000144736	SHQ1	chr3	72749277	72861914	99204	42256	0.425951
ENSG00000146414	SHPRH	chr6	145864245	145964423	79285	33735	0.42549
ENSG00000138780	GSTCD	chr4	105708778	105847728	138942	59016	0.424753
ENSG00000061936	SFSWAP	chr12	131711081	131799737	88649	37627	0.424449
ENSG00000073711	PPP2R3A	chr3	135965673	136147891	182219	77328	0.424368
ENSG00000113360	DROSHA	chr5	31400497	31532196	131613	55720	0.423362
ENSG00000122965	RBM19	chr12	113816738	113966371	144318	61024	0.422844
ENSG00000198265	HELZ	chr17	67070438	67245989	174746	73855	0.422642
ENSG00000101868	POLA1	chrX	24693919	24996986	303040	127971	0.422291
ENSG00000119772	DNMT3A	chr2	25227855	25342590	114736	48404	0.421873
ENSG00000172167	MTBP	chr8	120445400	120542133	78210	32936	0.421123
ENSG00000122484	RPAP2	chr1	92298965	92402056	103092	43386	0.420847
ENSG00000027001	MIPEP	chr13	23730189	23889419	159231	66965	0.420553
ENSG00000156931	VPS8	chr3	184812143	185052614	240472	100870	0.419467
ENSG00000111785	RIC8B	chr12	106774595	106889316	114722	48077	0.419074
ENSG00000109066	TMEM104	chr17	74776483	74839779	63297	26459	0.418013
ENSG00000010803	SCMH1	chr1	41027200	41242154	214915	89746	0.417588
ENSG00000103888	CEMIP	chr15	80779343	80951776	172434	71858	0.416728
ENSG00000168743	NPNT	chr4	105894775	106004027	76238	31638	0.41499
ENSG00000138688	KIAA1109	chr4	122152333	122362758	192156	79309	0.412732
ENSG00000136631	VPS45	chr1	150067293	150145327	78016	32088	0.4113
ENSG00000182870	GALNT9	chr12	132196372	132329349	132978	54542	0.410158
ENSG00000086102	NFX1	chr9	33290511	33371157	80647	33076	0.410133
ENSG00000148634	HERC4	chr10	67921899	68075348	153450	62856	0.409619
ENSG00000160191	PDE9A	chr21	42653636	42775509	121760	49810	0.409083
ENSG00000127720	METTL25	chr12	82358497	82479236	120740	49379	0.40897
ENSG00000151461	UPF2	chr10	11920022	12043170	122813	50222	0.408931
ENSG00000116539	ASH1L	chr1	155335268	155562807	227426	92856	0.408291
ENSG00000132122	SPATA6	chr1	48295372	48472208	176802	72179	0.408248
ENSG00000145743	FBXL17	chr5	107859035	108382098	523064	213327	0.407841
ENSG00000108510	MED13	chr17	61942605	62065282	122678	50009	0.407644
ENSG00000090889	KIF4A	chrX	70290090	70420832	130743	53252	0.407303
ENSG00000151779	NBAS	chr2	15166909	15561330	394422	160513	0.406958
ENSG00000008869	HEATR5B	chr2	36968383	37084342	115960	47114	0.406295
ENSG00000174796	THAP6	chr4	75513946	75550473	36001	14621	0.406128
ENSG00000185842	DNAH14	chr1	224896262	225399292	503008	204245	0.406047
ENSG00000003393	ALS2	chr2	201700554	201781189	80636	32741	0.406035
ENSG00000011376	LARS2	chr3	45388506	45549421	160332	65094	0.405995
ENSG00000136052	SLC41A2	chr12	104802553	104958744	126103	51075	0.405026
ENSG00000135749	PCNX2	chr1	232983435	233295713	192692	78012	0.404853
ENSG00000119685	TTLL5	chr14	75633625	75955078	293855	118648	0.403764
ENSG00000163872	YEATS2	chr3	183697818	183812625	114808	46347	0.403691
ENSG00000100150	DEPDC5	chr22	31753951	31907034	153012	61711	0.403308
ENSG00000147099	HDAC8	chrX	72329516	72573103	243588	98241	0.403308
ENSG00000066933	MYO9A	chr15	71822289	72118577	295793	119290	0.403289
ENSG00000147202	DIAPH2	chrX	96684663	97604997	920286	369734	0.40176
ENSG00000250565	ATP6V1E2	chr2	46490750	46542557	29737	11920	0.400847
ENSG00000159374	M1AP	chr2	74557883	74648338	90155	35986	0.399157
ENSG00000243156	MICAL3	chr22	17787649	18024559	116335	46341	0.398341
ENSG00000118762	PKD2	chr4	88007668	88077777	70110	27923	0.398274
ENSG00000002822	MAD1L1	chr7	1815793	2233243	417450	166133	0.397971
ENSG00000145348	TBCK	chr4	106041599	106321495	270187	107366	0.397377
ENSG00000137275	RIPK1	chr6	3063991	3115187	38364	15240	0.397247
ENSG00000125247	TMTC4	chr13	100603927	100675093	70953	28098	0.396009
ENSG00000145375	SPATA5	chr4	122923074	123319450	396377	156820	0.395633
ENSG00000197472	ZNF695	chr1	246945547	247008093	62545	24681	0.394612
ENSG00000080839	RBL1	chr20	36996349	37095995	99647	39291	0.394302
ENSG00000129295	LRRC6	chr8	132571953	132675617	103665	40868	0.394231
ENSG00000180071	ANKRD18A	chr9	38571358	38620660	49303	19413	0.393749
ENSG00000131620	ANO1	chr11	70078302	70189528	111227	43755	0.393385
ENSG00000203965	EFCAB7	chr1	63523372	63572693	49304	19348	0.392423
ENSG00000105829	BET1	chr7	93962762	94004382	41614	16311	0.391959
ENSG00000214960	ISPD	chr7	16087527	16421322	330131	129314	0.391705
ENSG00000138182	KIF20B	chr10	89701610	89774939	73330	28659	0.390822
ENSG00000009335	UBE3C	chr7	157138913	157269372	130460	50939	0.390457
ENSG00000171914	TLN2	chr15	62390526	62844631	114397	44652	0.390325
ENSG00000053918	KCNQ1	chr11	2444684	2849109	404119	157346	0.389356
ENSG00000070269	TMEM260	chr14	56488354	56650606	70987	27609	0.38893
ENSG00000150687	PRSS23	chr11	86791059	86952910	152549	59303	0.388747
ENSG00000083223	ZCCHC6	chr9	86287733	86354454	66722	25927	0.388582
ENSG00000165025	SYK	chr9	90801787	90898549	96763	37453	0.387059
ENSG00000088727	KIF9	chr3	47228026	47283451	54822	21214	0.386961
ENSG00000148484	RSU1	chr10	16590611	16817528	226918	87684	0.386413
ENSG00000128872	TMOD2	chr15	51751561	51816368	64808	24981	0.385462
ENSG00000169905	TOR1AIP2	chr1	179839967	179877803	37833	14506	0.383422
ENSG00000136709	WDR33	chr2	127701022	127811187	110150	42210	0.383205
ENSG00000147459	DOCK5	chr8	25184723	25418082	230945	88458	0.383026
ENSG00000038532	CLEC16A	chr16	10944488	11182189	212653	81211	0.381894
ENSG00000183323	CCDC125	chr5	69280175	69332809	52117	19893	0.381699
ENSG00000073969	NSF	chr17	46590669	46757464	166796	63609	0.381358
ENSG00000176273	SLC35G1	chr10	93893973	93956062	60284	22959	0.380847
ENSG00000123219	CENPK	chr5	65517766	65563171	45406	17271	0.380368
ENSG00000140694	PARN	chr16	14435701	14632728	194567	73955	0.3801
ENSG00000186998	EMID1	chr22	29205851	29259597	53747	20419	0.37991
ENSG00000163939	PBRM1	chr3	52545352	52685917	140485	53330	0.379613
ENSG00000172943	PHF8	chrX	53936676	54048958	108574	41168	0.37917
ENSG00000175595	ERCC4	chr16	13920157	13952345	32189	12199	0.37898
ENSG00000165914	TTC7B	chr14	90524564	90816479	291916	110629	0.378975
ENSG00000104290	FZD3	chr8	28494205	28574268	80013	30314	0.378863
ENSG00000107669	ATE1	chr10	121740421	121928801	187643	71079	0.378799
ENSG00000188191	PRKAR1B	chr7	549197	727650	178453	67572	0.378654
ENSG00000119899	SLC17A5	chr6	73593379	73654155	60777	22964	0.37784
ENSG00000075945	KIFAP3	chr1	169921326	170085208	153370	57920	0.377649
ENSG00000146243	IRAK1BP1	chr6	78867472	78946440	78969	29813	0.377528
ENSG00000128915	ICE2	chr15	60419609	60479160	59552	22474	0.377384
ENSG00000215421	ZNF407	chr18	74597870	75065671	434650	163898	0.37708
ENSG00000003147	ICA1	chr7	8113184	8262687	149426	56302	0.376789
ENSG00000145623	OSMR	chr5	38845858	38945596	89784	33781	0.376247
ENSG00000075223	SEMA3C	chr7	80742538	80922359	176814	66398	0.375525
ENSG00000185453	C19orf68	chr19	48170692	48197620	26929	10105	0.375246
ENSG00000126562	WNK4	chr17	42780678	42796936	16259	6101	0.375238
ENSG00000049167	ERCC8	chr5	60873831	60945073	71220	26695	0.374824
ENSG00000164961	WASHC5	chr8	125024260	125091840	67581	25271	0.373936
ENSG00000151466	SCLT1	chr4	128864921	129093607	209218	78234	0.373935
ENSG00000135913	USP37	chr2	218450251	218568361	118111	44103	0.373403
ENSG00000101040	ZMYND8	chr20	47209214	47356889	147676	54867	0.371536
ENSG00000114098	ARMC8	chr3	138187248	138298389	109283	40487	0.370478
ENSG00000171798	KNDC1	chr10	133160447	133226412	65966	24436	0.370433
ENSG00000196511	TPK1	chr7	144451941	144836395	384113	142023	0.369743
ENSG00000109667	SLC2A9	chr4	9771153	10054936	214025	79089	0.369532
ENSG00000135930	EIF4E2	chr2	232550052	232583644	33593	12381	0.368559
ENSG00000174705	SH3PXD2B	chr5	172325000	172454523	129343	47653	0.368423
ENSG00000005810	MYCBP2	chr13	77044655	77327050	282390	103997	0.368274
ENSG00000183889	AC138969.1	chr16	16317444	16350590	18714	6881	0.367693
ENSG00000119977	TCTN3	chr10	95663396	95694143	30748	11296	0.367373
ENSG00000128683	GAD1	chr2	170813213	170861151	44590	16361	0.366921
ENSG00000103227	LMF1	chr16	853634	981318	109623	40154	0.366292
ENSG00000166377	ATP9B	chr18	79069285	79378283	308858	113013	0.365906
ENSG00000150961	SEC24D	chr4	118722823	118838683	115850	42351	0.365568
ENSG00000188026	RILPL1	chr12	123470054	123533718	63665	23225	0.3648
ENSG00000107521	HPS1	chr10	98416198	98446947	30716	11159	0.363296
ENSG00000102893	PHKB	chr16	47461123	47701523	239221	86884	0.363196
ENSG00000080986	NDC80	chr18	2571511	2616635	45125	16379	0.36297
ENSG00000151532	VTI1A	chr10	112446998	112818744	290786	105502	0.362817
ENSG00000171100	MTM1	chrX	150568619	150673322	104704	37930	0.362259
ENSG00000115904	SOS1	chr2	38981396	39124345	138911	50118	0.360792
ENSG00000112367	FIG4	chr6	109691312	109825428	134117	48335	0.360394
ENSG00000182010	RTKN2	chr10	62183035	62268707	75514	27210	0.360331
ENSG00000067208	EVI5	chr1	92508696	92792404	283709	102218	0.360292
ENSG00000127527	EPS15L1	chr19	16355239	16472085	116847	42071	0.360052
ENSG00000111203	ITFG2	chr12	2812622	2859791	47170	16971	0.359784
ENSG00000124299	PEPD	chr19	33386950	33521794	134845	48455	0.359338
ENSG00000099910	KLHL22	chr22	20441519	20495883	54365	19500	0.358687
ENSG00000163539	CLASP2	chr3	33496245	33718356	147026	52731	0.358651
ENSG00000100084	HIRA	chr22	19330698	19447450	101036	36121	0.357506
ENSG00000163625	WDFY3	chr4	84669610	84966391	296782	106037	0.357289
ENSG00000128731	HERC2	chr15	28111040	28322152	211113	75345	0.356894
ENSG00000158636	EMSY	chr11	76444923	76553025	108103	38579	0.356873
ENSG00000176225	RTTN	chr18	70003031	70205945	201897	71990	0.356568
ENSG00000165626	BEND7	chr10	13438484	13528974	61858	22024	0.356041
ENSG00000148057	IDNK	chr9	83623049	83644130	21082	7505	0.355991
ENSG00000131196	NFATC1	chr18	79395856	79529325	133470	47488	0.355795
ENSG00000198718	TOGARAM1	chr14	44962208	45074431	112224	39862	0.3552
ENSG00000115459	ELMOD3	chr2	85354394	85391752	37033	13134	0.354657
ENSG00000105855	ITGB8	chr7	20330702	20415754	84653	30019	0.354612
ENSG00000122257	RBBP6	chr16	24537693	24572863	32669	11582	0.354526
ENSG00000144283	PKP4	chr2	158456964	158682879	225916	80034	0.354264
ENSG00000114770	ABCC5	chr3	183919934	184018015	98082	34728	0.354071
ENSG00000144559	TAMM41	chr3	11790442	11846919	56478	19992	0.353979
ENSG00000167257	RNF214	chr11	117232625	117286445	53064	18774	0.353799
ENSG00000055163	CYFIP2	chr5	157266079	157395595	127155	44923	0.353293
ENSG00000111799	COL12A1	chr6	75084326	75206051	121726	42965	0.352965
ENSG00000233024	AC126755.2	chr16	18358086	18379331	18754	6618	0.352885
ENSG00000110768	GTF2H1	chr11	18322295	18367044	44476	15672	0.35237
ENSG00000124155	PIGT	chr20	45416067	45456934	32515	11427	0.351438
ENSG00000184305	CCSER1	chr4	90127535	91601913	1474379	516546	0.350348
ENSG00000174640	SLCO2A1	chr3	133932696	134052184	97381	33943	0.348559
ENSG00000051341	POLQ	chr3	121431427	121546641	114576	39814	0.34749
ENSG00000186472	PCLO	chr7	82754013	83162930	149212	51801	0.347164
ENSG00000164506	STXBP5	chr6	147204425	147390476	186052	64586	0.34714
ENSG00000067715	SYT1	chr12	78863993	79452008	588016	203451	0.345996
ENSG00000070785	EIF2B3	chr1	44850522	44986722	136201	46920	0.344491
ENSG00000275066	SYNRG	chr17	37514797	37609496	94700	32542	0.343633
ENSG00000087253	LPCAT2	chr16	55508998	55586670	77673	26679	0.343478
ENSG00000113522	RAD50	chr5	132556019	132646344	90326	31024	0.343467
ENSG00000121211	MND1	chr4	153344649	153415118	70470	24181	0.343139
ENSG00000164073	MFSD8	chr4	127917732	127966034	48151	16513	0.342942
ENSG00000075643	MOCOS	chr18	36187519	36272157	84639	28994	0.342561
ENSG00000196417	ZNF765	chr19	53389793	53430413	32178	11022	0.342532
ENSG00000174371	EXO1	chr1	241847967	241895148	41760	14304	0.342529
ENSG00000154265	ABCA5	chr17	69244311	69327244	82791	28344	0.342356
ENSG00000169126	ARMC4	chr10	27812164	27999048	186881	63961	0.342255
ENSG00000101639	CEP192	chr18	12991362	13125052	116553	39757	0.341107
ENSG00000182150	ERCC6L2	chr9	95875701	96014571	138871	47319	0.340741
ENSG00000093217	XYLB	chr3	38346760	38421348	68217	23230	0.340531
ENSG00000112837	TBX18	chr6	84687351	84764519	77169	26263	0.340331
ENSG00000099385	BCL7C	chr16	30833626	30894960	61335	20853	0.339985
ENSG00000179152	TCAIM	chr3	44338119	44409451	71333	24229	0.33966
ENSG00000175054	ATR	chr3	142449235	142578826	129590	43957	0.339201
ENSG00000142002	DPP9	chr19	4675224	4724673	48640	16473	0.338672
ENSG00000178425	NT5DC1	chr6	116100849	116249497	148649	50319	0.338509
ENSG00000106688	SLC1A1	chr9	4490444	4587469	97026	32798	0.338033
ENSG00000135090	TAOK3	chr12	118149801	118372945	223145	75426	0.338013
ENSG00000110713	NUP98	chr11	3671083	3797792	126710	42824	0.337969
ENSG00000069424	KCNAB2	chr1	5991466	6101193	108831	36738	0.337569
ENSG00000113396	SLC27A6	chr5	128538013	129033642	68515	23110	0.337298
ENSG00000197822	OCLN	chr5	69492292	69558104	65813	22130	0.336256
ENSG00000077063	CTTNBP2	chr7	117710651	117874139	162857	54755	0.336215
ENSG00000134030	CTIF	chr18	48539046	48863217	324172	108981	0.336183
ENSG00000085871	MGST2	chr4	139665768	139740745	74978	25188	0.335939
ENSG00000165983	PTER	chr10	16436943	16513745	76795	25777	0.33566
ENSG00000104324	CPQ	chr8	96645227	97149654	498275	166976	0.335108
ENSG00000021776	AQR	chr15	34851782	34969839	118058	39560	0.33509
ENSG00000103528	SYT17	chr16	19167971	19268334	100086	33500	0.334712
ENSG00000049883	PTCD2	chr5	72320367	72368395	39853	13323	0.334304
ENSG00000120868	APAF1	chr12	98645141	98735433	90293	30175	0.33419
ENSG00000163328	GPR155	chr2	174431571	174487094	55524	18554	0.334162
ENSG00000165113	GKAP1	chr9	83739421	83829516	78322	26137	0.333712
ENSG00000091127	PUS7	chr7	105439661	105522267	64600	21555	0.333669
ENSG00000138095	LRPPRC	chr2	43886508	43996005	109498	36483	0.333184
ENSG00000042088	TDP1	chr14	89954939	90044768	88867	29571	0.332756
ENSG00000104218	CSPP1	chr8	67062426	67196263	133838	44380	0.331595
ENSG00000183814	LIN9	chr1	226231149	226309869	78721	26097	0.331513
ENSG00000084444	FAM234B	chr12	13044284	13142521	98238	32498	0.330809
ENSG00000119042	SATB2	chr2	199269500	199471266	195601	64681	0.330678
ENSG00000196562	SULF2	chr20	47656348	47786616	129705	42864	0.330473
ENSG00000134146	DPH6	chr15	35217345	35546193	328848	108627	0.330326
ENSG00000112584	FAM120B	chr6	170290703	170407065	100310	33087	0.329847
ENSG00000101003	GINS1	chr20	25407727	25452628	40829	13461	0.329692
ENSG00000102786	INTS6	chr13	51354077	51454264	91643	30192	0.329452
ENSG00000164199	ADGRV1	chr5	90529344	91164437	635094	208243	0.327893
ENSG00000115840	SLC25A12	chr2	171784370	171999859	109883	36002	0.327639
ENSG00000187790	FANCM	chr14	45135940	45200890	64951	21229	0.326846
ENSG00000150510	FAM124A	chr13	51222334	51284241	61908	20212	0.326484
ENSG00000170734	POLH	chr6	43576150	43615660	39511	12899	0.326466
ENSG00000054523	KIF1B	chr1	10210805	10381603	170799	55731	0.326296
ENSG00000262246	CORO7	chr16	4354542	4425705	70982	23116	0.32566
ENSG00000128578	STRIP2	chr7	129434433	129488399	53967	17569	0.325551
ENSG00000081803	CADPS2	chr7	122318425	122886759	566713	184490	0.325544
ENSG00000138640	FAM13A	chr4	88725955	89111398	331208	107797	0.325466
ENSG00000159140	SON	chr21	33542618	33577481	34864	11314	0.324518
ENSG00000005302	MSL3	chrX	11758159	11775753	17595	5708	0.32441
ENSG00000100485	SOS2	chr14	50117120	50231558	114439	37108	0.32426
ENSG00000048991	R3HDM1	chr2	135531455	135725270	193770	62740	0.323786
ENSG00000198690	FAN1	chr15	30903852	30943108	39257	12695	0.323382
ENSG00000187957	DNER	chr2	229357629	229714558	356930	114996	0.322181
ENSG00000065675	PRKCQ	chr10	6427143	6580301	153159	49309	0.321946
ENSG00000198707	CEP290	chr12	88049014	88142216	93201	29962	0.321477
ENSG00000204104	TRAF3IP1	chr2	238320441	238400900	80460	25851	0.32129
ENSG00000147044	CASK	chrX	41514934	41923463	408082	130881	0.320722
ENSG00000187741	FANCA	chr16	89737549	89816657	79109	25243	0.319091
ENSG00000139974	SLC38A6	chr14	60981114	61083733	102616	32728	0.318937
ENSG00000142856	ITGB3BP	chr1	63440770	63593721	82730	26385	0.318929
ENSG00000120658	ENOX1	chr13	43213518	43786908	573391	182858	0.318906
ENSG00000175711	B3GNTL1	chr17	82942155	83051810	109346	34792	0.318183
ENSG00000152061	RABGAP1L	chr1	174159410	174995308	835899	265958	0.31817
ENSG00000131389	SLC6A6	chr3	14402576	14489349	86774	27604	0.318114
ENSG00000144935	TRPC1	chr3	142724074	142807888	83815	26617	0.317568
ENSG00000145734	BDP1	chr5	71455615	71567820	112206	35616	0.317416
ENSG00000127511	SIN3B	chr19	16829400	16880353	50954	16151	0.316972
ENSG00000163738	MTHFD2L	chr4	74114174	74303099	179292	56805	0.31683
ENSG00000177200	CHD9	chr16	53055033	53329150	274118	86609	0.315955
ENSG00000124786	SLC35B3	chr6	8413068	8435483	22416	7082	0.315935
ENSG00000054611	TBC1D22A	chr22	46762617	47175699	413083	130206	0.315205
ENSG00000133027	PEMT	chr17	17505563	17591708	86138	27124	0.31489
ENSG00000142197	DOPEY2	chr21	36156782	36294274	129740	40826	0.314676
ENSG00000138375	SMARCAL1	chr2	216412414	216483053	70275	22110	0.314621
ENSG00000168502	MTCL1	chr18	8705661	8832778	127118	39952	0.314291
ENSG00000137210	TMEM14B	chr6	10747759	10852753	104995	32980	0.31411
ENSG00000068724	TTC7A	chr2	46916157	47076137	134852	42323	0.313848
ENSG00000122550	KLHL7	chr7	23105758	23177914	72157	22589	0.313053
ENSG00000116151	MORN1	chr1	2321253	2391707	59582	18643	0.312897
ENSG00000150477	KIAA1328	chr18	36829106	37232172	400769	125338	0.312744
ENSG00000103852	TTC23	chr15	99136323	99251223	113236	35381	0.312454
ENSG00000221955	SLC12A8	chr3	125082636	125212864	130229	40679	0.312365
ENSG00000172379	ARNT2	chr15	80404350	80597937	193588	60458	0.312302
ENSG00000139173	TMEM117	chr12	43835967	44389762	553680	172698	0.311909
ENSG00000170653	ATF7	chr12	53507856	53626410	114352	35614	0.311442
ENSG00000135049	AGTPBP1	chr9	85546539	85742029	195280	60736	0.31102
ENSG00000074964	ARHGEF10L	chr1	17539835	17697874	158035	49147	0.310988
ENSG00000154237	LRRK1	chr15	100919215	101078254	158910	49391	0.310811
ENSG00000116117	PARD3B	chr2	204545793	205620162	1074370	333655	0.310559
ENSG00000177706	FAM20C	chr7	192969	260745	67777	21046	0.310518
ENSG00000188153	COL4A5	chrX	108439844	108697545	257698	79787	0.309614
ENSG00000068885	IFT80	chr3	160256986	160399880	142547	44091	0.309309
ENSG00000125257	ABCC4	chr13	95019829	95301446	281618	87019	0.308997
ENSG00000198105	ZNF248	chr10	37776526	37858106	54814	16915	0.308589
ENSG00000074755	ZZEF1	chr17	4004445	4143020	138576	42756	0.308538
ENSG00000012779	ALOX5	chr10	45374176	45446119	71944	22181	0.308309
ENSG00000140479	PCSK6	chr15	101297142	101525202	192698	59269	0.307575
ENSG00000204406	MBD5	chr2	148021011	148516971	495961	152468	0.307419
ENSG00000114988	LMAN2L	chr2	96705929	96740064	34136	10487	0.307212
ENSG00000244754	N4BP2L2	chr13	32432417	32538885	106366	32673	0.307175
ENSG00000141198	TOM1L1	chr17	54899387	54961956	61444	18841	0.306637
ENSG00000126216	TUBGCP3	chr13	112485005	112588167	103163	31619	0.306496
ENSG00000182670	TTC3	chr21	37073226	37203112	129846	39794	0.306471
ENSG00000197442	MAP3K5	chr6	136557047	136792518	235472	72147	0.306393
ENSG00000164038	SLC9B2	chr4	103019868	103085829	56465	17293	0.306261
ENSG00000133216	EPHB2	chr1	22710839	22921500	210662	64458	0.305978
ENSG00000107890	ANKRD26	chr10	26991914	27100498	108585	33204	0.305788
ENSG00000083544	TDRD3	chr13	60396457	60573878	177422	54223	0.305616
ENSG00000168904	LRRC28	chr15	99251362	99390729	139368	42577	0.305501
ENSG00000168014	C2CD3	chr11	74012714	74171210	136586	41725	0.305485
ENSG00000136935	GOLGA1	chr9	124878357	124948492	62743	19158	0.305341
ENSG00000113273	ARSB	chr5	78777209	78986087	208879	63675	0.304842
ENSG00000143756	FBXO28	chr1	224114087	224162047	47961	14620	0.304831
ENSG00000057019	DCBLD2	chr3	98795941	98901689	105749	32232	0.304797
ENSG00000004766	VPS50	chr7	93232340	93361121	126687	38563	0.304396
ENSG00000148356	LRSAM1	chr9	127451486	127503501	52016	15829	0.30431
ENSG00000120800	UTP20	chr12	101280109	101386616	106508	32300	0.303264
ENSG00000204569	PPP1R10	chr6	30600400	30618612	16845	5101	0.30282
ENSG00000107745	MICU1	chr10	72367327	72626191	258766	78334	0.302721
ENSG00000167889	MGAT5B	chr17	76868456	76950393	81678	24711	0.302542
ENSG00000011454	RABGAP1	chr9	122940833	123104866	163858	49540	0.302335
ENSG00000102763	VWA8	chr13	41566837	41961120	241784	72951	0.30172
ENSG00000105953	OGDH	chr7	44606572	44709066	102495	30861	0.301098
ENSG00000101019	UQCC1	chr20	35302566	35412141	109576	32989	0.30106
ENSG00000100578	KIAA0586	chr14	58427385	58551289	123888	37291	0.301006
ENSG00000112977	DAP	chr5	10679230	10761272	82043	24668	0.300672
ENSG00000171984	C20orf196	chr20	5750393	5863912	113516	34050	0.299958
ENSG00000141564	RPTOR	chr17	80544819	80966371	421495	126248	0.299524
ENSG00000118690	ARMC2	chr6	108848416	108974472	125562	37560	0.299135
ENSG00000080503	SMARCA2	chr9	1980290	2193624	178406	53365	0.299121
ENSG00000076555	ACACB	chr12	109116595	109268226	151632	45352	0.299093
ENSG00000196876	SCN8A	chr12	51590266	51812864	222599	66571	0.299062
ENSG00000020922	MRE11	chr11	94415578	94493908	78331	23375	0.298413
ENSG00000145819	ARHGAP26	chr5	142770384	143229011	458628	136461	0.297542
ENSG00000157796	WDR19	chr4	39182404	39285810	103407	30728	0.297156
ENSG00000206562	METTL6	chr3	15381275	15440566	43639	12948	0.296707
ENSG00000198162	MAN1A2	chr1	117367449	117528872	161424	47842	0.296375
ENSG00000140563	MCTP2	chr15	94231538	94483952	252231	74672	0.296046
ENSG00000162571	TTLL10	chr1	1173884	1197935	24033	7111	0.295885
ENSG00000116641	DOCK7	chr1	62454298	62688368	233446	69054	0.295803
ENSG00000197299	BLM	chr15	90717327	90816165	98839	29183	0.295258
ENSG00000101574	METTL4	chr18	2537525	2571509	33985	10015	0.294689
ENSG00000187609	EXD3	chr9	137306896	137423262	116367	34227	0.29413
ENSG00000185838	GNB1L	chr22	19783224	19854939	71716	21059	0.293644
ENSG00000181031	RPH3AL	chr17	212389	386254	140596	41264	0.293493
ENSG00000101624	CEP76	chr18	12661833	12702777	40942	12008	0.293293
ENSG00000018699	TTC27	chr2	32628032	32821051	193020	56586	0.293161
ENSG00000118960	HS1BP3	chr2	20560448	20651089	33268	9749	0.293044
ENSG00000176102	CSTF3	chr11	33077188	33162371	76948	22547	0.293016
ENSG00000165115	KIF27	chr9	83836698	83921465	84768	24817	0.292764
ENSG00000071082	RPL31	chr2	101001715	101024032	22318	6530	0.292589
ENSG00000275052	PPP4R3B	chr2	55547292	55618880	70323	20566	0.292451
ENSG00000108175	ZMIZ1	chr10	79069035	79316528	114159	33343	0.292075
ENSG00000108924	HLF	chr17	55265012	55325065	60054	17465	0.290822
ENSG00000102543	CDADC1	chr13	49247925	49293485	45561	13209	0.289919
ENSG00000138346	DNA2	chr10	68414064	68472121	57851	16768	0.289848
ENSG00000163110	PDLIM5	chr4	94451857	94668227	216371	62575	0.289202
ENSG00000021762	OSBPL5	chr11	3087116	3166739	79624	22991	0.288745
ENSG00000105737	GRIK5	chr19	41998321	42069498	67485	19456	0.288301
ENSG00000139618	BRCA2	chr13	32315474	32400266	84189	24248	0.288019
ENSG00000149179	C11orf49	chr11	46936689	47164385	225501	64905	0.287826
ENSG00000175575	PAAF1	chr11	73876699	73931124	54156	15569	0.287484
ENSG00000061987	MON2	chr12	62466817	62600479	133663	38402	0.287305
ENSG00000175309	PHYKPL	chr5	178208497	178232791	24294	6979	0.287273
ENSG00000157470	FAM81A	chr15	59372693	59523549	85377	24479	0.286717
ENSG00000165055	METTL2B	chr7	128476729	128506602	26196	7481	0.285578
ENSG00000204217	BMPR2	chr2	202376936	202567751	190816	54434	0.28527
ENSG00000144815	NXPE3	chr3	101779202	101827392	44394	12644	0.284813
ENSG00000071242	RPS6KA2	chr6	166409364	166906451	217880	62025	0.284675
ENSG00000006704	GTF2IRD1	chr7	74453790	74602604	148815	42348	0.284568
ENSG00000240303	ACAD11	chr3	132558138	132660723	102580	29177	0.284432
ENSG00000108384	RAD51C	chr17	58692573	58735611	43039	12236	0.2843
ENSG00000106665	CLIP2	chr7	74289475	74405943	116456	33100	0.284228
ENSG00000080815	PSEN1	chr14	73136418	73223691	87245	24734	0.2835
ENSG00000149554	CHEK1	chr11	125625136	125676255	50530	14325	0.283495
ENSG00000103429	BFAR	chr16	14632815	14669236	36422	10316	0.283235
ENSG00000104611	SH2D4A	chr8	19313617	19396218	81332	23022	0.283062
ENSG00000134283	PPHLN1	chr12	42238447	42459715	122474	34641	0.282844
ENSG00000157510	AFAP1L1	chr5	149271871	149341802	69932	19779	0.282832
ENSG00000064763	FAR2	chr12	29149103	29340980	191781	54194	0.282583
ENSG00000121621	KIF18A	chr11	28020620	28108308	87689	24737	0.282099
ENSG00000168172	HOOK3	chr8	42896932	43030539	133608	37673	0.281967
ENSG00000104369	JPH1	chr8	74234700	74321328	86629	24421	0.281903
ENSG00000145362	ANK2	chr4	112818109	113383740	565632	159424	0.281851
ENSG00000137760	ALKBH8	chr11	107502726	107565746	63021	17751	0.281668
ENSG00000132842	AP3B1	chr5	78000525	78294755	294231	82790	0.281378
ENSG00000162337	LRP5	chr11	68312609	68449275	136667	38441	0.281275
ENSG00000083307	GRHL2	chr8	101492432	101669726	177295	49816	0.280978
ENSG00000197779	ZNF81	chrX	47836902	48002561	51265	14396	0.280815
ENSG00000099991	CABIN1	chr22	24011192	24178628	167437	46983	0.280601
ENSG00000136002	ARHGEF4	chr2	130836916	131047263	130613	36579	0.280056
ENSG00000153064	BANK1	chr4	101411286	102074812	284133	79562	0.280017
ENSG00000118965	WDR35	chr2	19910260	19990131	79872	22355	0.279885
ENSG00000156970	BUB1B	chr15	40161023	40221136	60111	16823	0.279866
ENSG00000134744	ZCCHC11	chr1	52408282	52553487	145177	40577	0.2795
ENSG00000159917	ZNF235	chr19	44228729	44305046	68916	19222	0.278919
ENSG00000106692	FKTN	chr9	105558130	105641118	82989	23096	0.278302
ENSG00000127946	HIP1	chr7	75533300	75738962	205663	57159	0.277926
ENSG00000162849	KIF26B	chr1	245154985	245709431	548142	152340	0.277921
ENSG00000075151	EIF4G3	chr1	20806292	21176888	370375	102585	0.276976
ENSG00000099331	MYO9B	chr19	17075781	17214537	137515	38035	0.276588
ENSG00000150051	MKX	chr10	27672875	27746060	73186	20225	0.276351
ENSG00000151612	ZNF827	chr4	145757627	145938635	181009	50006	0.276263
ENSG00000148090	AUH	chr9	91213815	91361913	148099	40893	0.276119
ENSG00000087008	ACOX3	chr4	8366282	8440723	74442	20543	0.27596
ENSG00000138399	FASTKD1	chr2	169529749	169573875	44125	12173	0.275875
ENSG00000004897	CDC27	chr17	47117703	47189422	71564	19731	0.275711
ENSG00000146842	TMEM209	chr7	130164715	130207770	40784	11241	0.275623
ENSG00000133816	MICAL2	chr11	12094008	12263789	169662	46756	0.275583
ENSG00000196455	PIK3R4	chr3	130678935	130746829	67895	18706	0.275514
ENSG00000205309	NT5M	chr17	17303335	17347663	44327	12203	0.275295
ENSG00000007062	PROM1	chr4	15963076	16084378	121303	33379	0.27517
ENSG00000176209	SMIM19	chr8	42541155	42555193	11368	3127	0.27507
ENSG00000179630	LACC1	chr13	43879284	43893932	14100	3876	0.274894
ENSG00000137821	LRRC49	chr15	70853239	71053657	157441	43259	0.274763
ENSG00000105939	ZC3HAV1	chr7	139043520	139109719	66200	18171	0.274486
ENSG00000170485	NPAS2	chr2	100820152	100996829	176678	48491	0.27446
ENSG00000131374	TBC1D5	chr3	17157162	18444817	585337	160482	0.27417
ENSG00000149654	CDH22	chr20	46173733	46308498	77963	21371	0.274117
ENSG00000105738	SIPA1L3	chr19	37907228	38208372	301145	82453	0.273798
ENSG00000100209	HSCB	chr22	28742031	28757515	15480	4237	0.273708
ENSG00000151914	DST	chr6	56457987	56954628	235163	64323	0.273525
ENSG00000198874	TYW1	chr7	66995173	67239519	242700	66303	0.273189
ENSG00000141540	TTYH2	chr17	74213514	74262020	48507	13242	0.272992
ENSG00000173226	IQCB1	chr3	121769763	121835079	65317	17811	0.272686
ENSG00000137812	KNL1	chr15	40594020	40664342	70323	19176	0.272685
ENSG00000076242	MLH1	chr3	36993332	37050918	57587	15703	0.272683
ENSG00000125246	CLYBL	chr13	99606669	99897134	285869	77942	0.272649
ENSG00000006530	AGK	chr7	141551189	141655244	104056	28324	0.2722
ENSG00000128908	INO80	chr15	40978880	41116354	137261	37346	0.27208
ENSG00000054277	OPN3	chr1	241590102	241677376	47238	12849	0.272006
ENSG00000188419	CHM	chrX	85861180	86047562	186383	50647	0.271736
ENSG00000165392	WRN	chr8	31033801	31173769	139969	37941	0.271067
ENSG00000062650	WAPL	chr10	86435256	86521815	86560	23410	0.270448
ENSG00000196116	TDRD7	chr9	97411950	97496125	84176	22765	0.270445
ENSG00000133103	COG6	chr13	39655627	39791665	136039	36726	0.269967
ENSG00000159082	SYNJ1	chr21	32628759	32728048	99285	26803	0.26996
ENSG00000102910	LONP2	chr16	48244296	48363122	118827	32056	0.26977
ENSG00000241058	NSUN6	chr10	18545561	18659285	106062	28604	0.269691
ENSG00000196663	TECPR2	chr14	102362963	102502481	139519	37620	0.269641
ENSG00000112659	CUL9	chr6	43182175	43224587	42401	11431	0.269593
ENSG00000128512	DOCK4	chr7	111726110	112206411	480286	129477	0.269583
ENSG00000183475	ASB7	chr15	100602534	100651705	49172	13234	0.269137
ENSG00000104413	ESRP1	chr8	94641074	94707466	66393	17858	0.268974
ENSG00000170537	TMC7	chr16	18983934	19063942	80009	21518	0.268945
ENSG00000149948	HMGA2	chr12	65824131	65966295	142165	38232	0.268927
ENSG00000138336	TET1	chr10	68560656	68694482	133827	35978	0.26884
ENSG00000178904	DPY19L3	chr19	32405543	32485895	80345	21573	0.268505
ENSG00000134463	ECHDC3	chr10	11742366	11764070	21705	5813	0.267818
ENSG00000129003	VPS13C	chr15	61852389	62060473	208085	55689	0.267626
ENSG00000079482	OPHN1	chrX	68042344	68433913	391462	104727	0.267528
ENSG00000167207	NOD2	chr16	50693603	50734041	39475	10556	0.26741
ENSG00000156110	ADK	chr10	74151185	74709303	558075	149146	0.267251
ENSG00000106443	PHF14	chr7	10973872	11169630	129784	34674	0.267167
ENSG00000118260	CREB1	chr2	207529737	207603431	73540	19622	0.266821
ENSG00000109881	CCDC34	chr11	27330827	27363868	25355	6763	0.266732
ENSG00000101191	DIDO1	chr20	62877738	62937952	60210	16059	0.266716
ENSG00000170266	GLB1	chr3	32996608	33097230	100623	26724	0.265585
ENSG00000130779	CLIP1	chr12	122271432	122422632	151199	40137	0.265458
ENSG00000163975	MELTF	chr3	196988621	197029816	28077	7449	0.265306
ENSG00000157181	C1orf27	chr1	186375838	186421378	45510	12071	0.265238
ENSG00000143776	CDC42BPA	chr1	226989865	227318474	328610	86970	0.26466
ENSG00000068654	POLR1A	chr2	86020216	86106155	85940	22710	0.264254
ENSG00000144504	ANKMY1	chr2	240479422	240569209	89788	23702	0.263977
ENSG00000204271	SPIN3	chrX	56818298	56995827	20619	5439	0.263786
ENSG00000164808	SPIDR	chr8	47260575	47736306	475732	125333	0.263453
ENSG00000106125	MINDY4	chr7	30771417	30892387	120971	31869	0.263443
ENSG00000135837	CEP350	chr1	179954738	180114880	160143	42148	0.26319
ENSG00000115464	USP34	chr2	61187463	61470769	53546	14088	0.263101
ENSG00000156011	PSD3	chr8	18527301	19084730	486386	127813	0.262781
ENSG00000272886	DCP1A	chr3	53283428	53347610	64183	16866	0.26278
ENSG00000243646	IL10RB	chr21	33266358	33310187	30877	8104	0.262461
ENSG00000078142	PIK3C3	chr18	41955206	42087830	132625	34756	0.262062
ENSG00000070476	ZXDC	chr3	126437601	126475919	38319	10028	0.261698
ENSG00000241484	ARHGAP8	chr22	44752558	44862788	110186	28816	0.261521
ENSG00000132434	LANCL2	chr7	55365448	55433742	68295	17841	0.261234
ENSG00000172361	CFAP53	chr18	50227193	50266522	39330	10272	0.261175
ENSG00000173064	HECTD4	chr12	112160188	112382439	221905	57760	0.260292
ENSG00000158987	RAPGEF6	chr5	131423921	131635236	211316	54928	0.259933
ENSG00000185104	FAF1	chr1	50437028	50960263	523236	135862	0.259657
ENSG00000153107	ANAPC1	chr2	111766271	111884690	118420	30747	0.259644
ENSG00000163629	PTPN13	chr4	86594315	86815171	220843	57298	0.259451
ENSG00000106086	PLEKHA8	chr7	30027404	30130483	101112	26196	0.259079
ENSG00000160190	SLC37A1	chr21	42496008	42581440	85423	22127	0.259029
ENSG00000161692	DBF4B	chr17	44708608	44752264	43657	11305	0.25895
ENSG00000164815	ORC5	chr7	104126341	104208047	81707	21157	0.258937
ENSG00000064393	HIPK2	chr7	139561570	139777778	216209	55979	0.258912
ENSG00000173482	PTPRM	chr18	7566782	8406861	840080	217421	0.25881
ENSG00000147576	ADHFE1	chr8	66430185	66471601	36422	9422	0.25869
ENSG00000157483	MYO1E	chr15	59132434	59372900	240467	62124	0.258347
ENSG00000159842	ABR	chr17	1003518	1229021	225504	58250	0.25831
ENSG00000077713	SLC25A43	chrX	119399060	119454478	55419	14298	0.257998
ENSG00000044459	CNTLN	chr9	17134982	17503923	368942	94963	0.257393
ENSG00000112079	STK38	chr6	36493892	36547470	53579	13789	0.257358
ENSG00000106771	TMEM245	chr9	109015152	109119945	104794	26913	0.256818
ENSG00000116191	RALGPS2	chr1	178725147	178921841	194939	50056	0.256778
ENSG00000109685	NSD2	chr4	1871424	1982207	110784	28394	0.256301
ENSG00000164944	VIRMA	chr8	94487693	94553529	65837	16871	0.256254
ENSG00000225190	PLEKHM1	chr17	45435900	45490749	54845	14036	0.255921
ENSG00000103196	CRISPLD2	chr16	84819984	84920768	89527	22904	0.255833
ENSG00000150995	ITPR1	chr3	4493348	4847840	354493	90671	0.255777
ENSG00000143669	LYST	chr1	235661041	235883640	137173	35011	0.255232
ENSG00000049323	LTBP1	chr2	32946972	33399509	265104	67593	0.254968
ENSG00000078674	PCM1	chr8	17922840	18029944	105136	26686	0.253824
ENSG00000136237	RAPGEF5	chr7	22118238	22357144	238907	60626	0.253764
ENSG00000127663	KDM4B	chr19	4969113	5153595	184475	46799	0.253687
ENSG00000008513	ST3GAL1	chr8	133454848	133571940	117073	29673	0.253457
ENSG00000152894	PTPRK	chr6	127968779	128520674	551896	139839	0.253379
ENSG00000197563	PIGN	chr18	61905255	62187118	145881	36943	0.253241
ENSG00000099290	WASHC2A	chr10	50067888	50133506	65619	16617	0.253235
ENSG00000058091	CDK14	chr7	90466424	91210590	744167	188418	0.253193
ENSG00000186073	C15orf41	chr15	36579611	36810248	230405	58258	0.25285
ENSG00000070366	SMG6	chr17	2059839	2303771	243929	61610	0.252573
ENSG00000186314	PRELID2	chr5	145471799	145835369	75081	18953	0.252434
ENSG00000205659	LIN52	chr14	74084796	74201235	116440	29366	0.252199
ENSG00000068650	ATP11A	chr13	112690329	112887168	100942	25449	0.252115
ENSG00000072786	STK10	chr5	172042073	172188386	146314	36861	0.251931
ENSG00000203705	TATDN3	chr1	212791828	212816626	24799	6247	0.251905
ENSG00000132170	PPARG	chr3	12287368	12434356	146989	36960	0.251447
ENSG00000198682	PAPSS2	chr10	87659613	87747705	88093	22107	0.250951
ENSG00000198399	ITSN2	chr2	24202864	24360714	157851	39532	0.250439
ENSG00000121542	SEC22A	chr3	123201927	123274130	72173	18070	0.250371
ENSG00000165240	ATP7A	chrX	77910656	78050395	139694	34965	0.250297
ENSG00000163864	NMNAT3	chr3	139560180	139678017	117838	29485	0.250216
ENSG00000148459	PDSS1	chr10	26697659	26746798	49140	12264	0.249573
ENSG00000125871	MGME1	chr20	17968913	17991122	22210	5537	0.249302
ENSG00000140598	EFL1	chr15	82130230	82262763	132534	33027	0.249196
ENSG00000088538	DOCK3	chr3	50675241	51384198	708958	176340	0.248731
ENSG00000067798	NAV3	chr12	77324641	78213008	381720	94912	0.248643
ENSG00000102780	DGKH	chr13	42040036	42256578	194144	48211	0.248326
ENSG00000127311	HELB	chr12	66302545	66347645	45101	11198	0.248287
ENSG00000116984	MTR	chr1	236795281	236903981	108701	26966	0.248075
ENSG00000057935	MTA3	chr2	42494569	42756947	188903	46851	0.248016
ENSG00000163393	SLC22A15	chr1	115976498	116070054	93557	23197	0.247945
ENSG00000107949	BCCIP	chr10	125823546	125853695	30150	7464	0.247562
ENSG00000174485	DENND4A	chr15	65658046	65792293	133171	32944	0.247381
ENSG00000121101	TEX14	chr17	58556678	58692055	135378	33471	0.247241
ENSG00000119509	INVS	chr9	100099256	100301000	201745	49851	0.247099
ENSG00000176531	PHLDB3	chr19	43474954	43504935	29982	7401	0.246848
ENSG00000135314	KHDC1	chr6	73241314	73310365	68902	16981	0.246451
ENSG00000113719	ERGIC1	chr5	172834275	172952685	118411	29172	0.246362
ENSG00000115761	NOL10	chr2	10570766	10689987	118313	29136	0.246262
ENSG00000047365	ARAP2	chr4	35948221	36244509	296289	72940	0.246179
ENSG00000081014	AP4E1	chr15	50908672	51005900	97228	23897	0.245783
ENSG00000173210	ABLIM3	chr5	149141483	149260542	118937	29229	0.245752
ENSG00000013503	POLR3B	chr12	106357658	106510198	152541	37486	0.245744
ENSG00000164818	DNAAF5	chr7	726701	786475	59775	14686	0.245688
ENSG00000135048	TMEM2	chr9	71683366	71816690	85519	20990	0.245443
ENSG00000103642	LACTB	chr15	63121800	63142061	20262	4966	0.245089
ENSG00000166436	TRIM66	chr11	8612037	8671866	59830	14648	0.244827
ENSG00000104660	LEPROTL1	chr8	30095398	30177208	42300	10353	0.244752
ENSG00000196505	GDAP2	chr1	117863485	117929630	52362	12815	0.244739
ENSG00000182022	CHST15	chr10	124007666	124093607	85942	21028	0.244677
ENSG00000198604	BAZ1A	chr14	34752731	34875647	122917	30071	0.244645
ENSG00000182568	SATB1	chr3	18345387	18445588	100202	24504	0.244546
ENSG00000120915	EPHX2	chr8	27490779	27545564	54786	13384	0.244296
ENSG00000087299	L2HGDH	chr14	50237563	50312548	74986	18317	0.244272
ENSG00000092439	TRPM7	chr15	50552473	50686815	134343	32805	0.244188
ENSG00000183474	GTF2H2C	chr5	69560208	69594723	33560	8193	0.24413
ENSG00000196935	SRGAP1	chr12	63844293	64162221	317929	77470	0.243671
ENSG00000198208	RPS6KL1	chr14	74903954	74923396	16532	4024	0.243407
ENSG00000106012	IQCE	chr7	2558972	2614734	55763	13550	0.242993
ENSG00000159445	THEM4	chr1	151873584	151909808	36225	8799	0.242899
ENSG00000051620	HEBP2	chr6	138403531	138422197	17979	4367	0.242894
ENSG00000163781	TOPBP1	chr3	133598175	133661893	61321	14885	0.242739
ENSG00000143748	NVL	chr1	224227334	224330387	103054	25005	0.24264
ENSG00000069869	NEDD4	chr15	55826922	55993746	166825	40437	0.242392
ENSG00000122966	CIT	chr12	119685790	119877291	191502	46360	0.242086
ENSG00000107077	KDM4C	chr9	6720863	7175648	454786	109988	0.241846
ENSG00000115648	MLPH	chr2	237485428	237555318	68909	16655	0.241696
ENSG00000196220	SRGAP3	chr3	8980591	9363053	268789	64916	0.241513
ENSG00000168038	ULK4	chr3	41246599	41962430	715396	172676	0.241371
ENSG00000096093	EFHC1	chr6	52362123	52529886	77448	18625	0.240484
ENSG00000116141	MARK1	chr1	220528183	220664461	136279	32740	0.240242
ENSG00000053524	MCF2L2	chr3	183178043	183428778	199960	48010	0.240098
ENSG00000076321	KLHL20	chr1	173714941	173786702	71719	17216	0.240048
ENSG00000073614	KDM5A	chr12	280129	389454	109326	26235	0.23997
ENSG00000113649	TCERG1	chr5	146447311	146511961	64650	15472	0.239319
ENSG00000196284	SUPT3H	chr6	44809317	45377953	549202	131422	0.239296
ENSG00000101773	RBBP8	chr18	22798261	23026488	93174	22270	0.239015
ENSG00000161813	LARP4	chr12	50392383	50480004	79196	18921	0.238914
ENSG00000197077	KIAA1671	chr22	24952730	25197448	169475	40425	0.238531
ENSG00000059122	FLYWCH1	chr16	2911937	2951208	39272	9352	0.238134
ENSG00000162174	ASRGL1	chr11	62337448	62393412	55965	13321	0.238024
ENSG00000183960	KCNH8	chr3	19148454	19535646	387193	92134	0.237954
ENSG00000106066	CPVL	chr7	28995231	29195451	151307	35961	0.237669
ENSG00000169398	PTK2	chr8	140657900	141002216	343480	81632	0.237662
ENSG00000119522	DENND1A	chr9	123379654	123930152	550499	130777	0.237561
ENSG00000041982	TNC	chr9	115019578	115118257	97724	23203	0.237434
ENSG00000137478	FCHSD2	chr11	72836745	73142261	305302	72458	0.237332
ENSG00000214026	MRPL23	chr11	1947278	1984522	37245	8832	0.237133
ENSG00000142920	AZIN2	chr1	33081104	33120530	39418	9343	0.237024
ENSG00000144036	EXOC6B	chr2	72175984	72826041	650058	153993	0.236891
ENSG00000133812	SBF2	chr11	9778667	10294207	515541	122071	0.236782
ENSG00000138756	BMP2K	chr4	78776342	78916372	140031	33139	0.236655
ENSG00000120159	CAAP1	chr9	26840685	26892804	52120	12313	0.236243
ENSG00000141298	SSH2	chr17	29625938	29930276	304236	71849	0.236162
ENSG00000115760	BIRC6	chr2	32357028	32618899	261872	61820	0.23607
ENSG00000140650	PMM2	chr16	8788823	8849331	60509	14284	0.236064
ENSG00000031691	CENPQ	chr6	49463378	49493107	29730	7014	0.235923
ENSG00000176208	ATAD5	chr17	30831970	30895869	63900	15070	0.235837
ENSG00000166780	C16orf45	chr16	15434295	15625028	153965	36280	0.235638
ENSG00000181544	FANCB	chrX	14843407	14873069	29663	6974	0.235108
ENSG00000163104	SMARCAD1	chr4	94207611	94291292	83682	19663	0.234973
ENSG00000089876	DHX32	chr10	125836337	125896436	44979	10564	0.234865
ENSG00000139278	GLIPR1	chr12	75480680	75503853	23174	5434	0.234487
ENSG00000186792	HYAL3	chr3	50292831	50299468	6638	1556	0.234408
ENSG00000160075	SSU72	chr1	1541673	1574869	33197	7781	0.234389
ENSG00000162836	ACP6	chr1	147629652	147670496	40845	9573	0.234374
ENSG00000166979	EVA1C	chr21	32412006	32515397	103009	24103	0.233989
ENSG00000158793	NIT1	chr1	161118086	161125445	7345	1717	0.233764
ENSG00000162909	CAPN2	chr1	223701593	223776018	63687	14868	0.233454
ENSG00000121892	PDS5A	chr4	39822863	39977956	155094	36197	0.233387
ENSG00000040341	STAU2	chr8	73420369	73747708	327098	76264	0.233153
ENSG00000119906	SLF2	chr10	100912569	100965136	52568	12255	0.233127
ENSG00000118193	KIF14	chr1	200551497	200620734	67227	15669	0.233076
ENSG00000165238	WNK2	chr9	93184916	93320572	134293	31290	0.232998
ENSG00000134900	TPP2	chr13	102597003	102679958	81459	18979	0.232988
ENSG00000105976	MET	chr7	116672390	116798386	125997	29349	0.232934
ENSG00000135482	ZC3H10	chr12	56118159	56127514	9356	2176	0.232578
ENSG00000116266	STXBP3	chr1	108746674	108809526	62839	14612	0.232531
ENSG00000091622	PITPNM3	chr17	6451264	6556494	105230	24469	0.232529
ENSG00000163053	SLC16A14	chr2	230034974	230068999	34026	7905	0.232322
ENSG00000137992	DBT	chr1	100186919	100249834	62916	14611	0.23223
ENSG00000154743	TSEN2	chr3	12484432	12539623	55178	12777	0.23156
ENSG00000136560	TANK	chr2	161136908	161236221	99314	22992	0.231508
ENSG00000089682	RBM41	chrX	107064420	107118823	51667	11961	0.231502
ENSG00000118257	NRP2	chr2	205681990	205798133	115634	26735	0.231204
ENSG00000196498	NCOR2	chr12	124324415	124567589	243050	56133	0.230952
ENSG00000145147	SLIT2	chr4	20253260	20620561	367298	84759	0.230764
ENSG00000141449	GREB1L	chr18	21242242	21525417	226643	52280	0.230671
ENSG00000185658	BRWD1	chr21	39184176	39321559	129644	29893	0.230578
ENSG00000134905	CARS2	chr13	110641412	110713603	72119	16612	0.230342
ENSG00000197217	ENTPD4	chr8	23385783	23457695	71913	16525	0.229792
ENSG00000095564	BTAF1	chr10	91923769	92030325	106557	24484	0.229774
ENSG00000172340	SUCLG2	chr3	67360460	67654614	294155	67587	0.229767
ENSG00000070371	CLTCL1	chr22	19179473	19291716	112242	25764	0.22954
ENSG00000112701	SENP6	chr6	75601509	75718278	116770	26768	0.229237
ENSG00000154814	OXNAD1	chr3	16265160	16350299	72163	16540	0.229203
ENSG00000198836	OPA1	chr3	193593144	193697823	104680	23987	0.229146
ENSG00000118007	STAG1	chr3	136336233	136752403	416146	95354	0.229136
ENSG00000150403	TMCO3	chr13	113490995	113554590	59235	13567	0.229037
ENSG00000197971	MBP	chr18	76978827	77133683	153943	35220	0.228786
ENSG00000082805	ERC1	chr12	990509	1495933	504726	115451	0.22874
ENSG00000103671	TRIP4	chr15	64387748	64455303	67500	15429	0.228578
ENSG00000198887	SMC5	chr9	70258962	70354888	95927	21911	0.228413
ENSG00000138698	RAP1GDS1	chr4	98261384	98443861	181250	41376	0.228281
ENSG00000150787	PTS	chr11	112226365	112269955	43591	9949	0.228235
ENSG00000187676	B3GLCT	chr13	31199936	31332276	132341	30163	0.227919
ENSG00000007047	MARK4	chr19	45079288	45305283	54026	12313	0.227909
ENSG00000184083	FAM120C	chrX	54068324	54183281	114958	26199	0.227901
ENSG00000138759	FRAS1	chr4	78057570	78544269	388989	88649	0.227896
ENSG00000078018	MAP2	chr2	209424058	209734118	310061	70654	0.227871
ENSG00000159131	GART	chr21	33503931	33543491	38962	8873	0.227735
ENSG00000091592	NLRP1	chr17	5499427	5619424	85074	19346	0.227402
ENSG00000127980	PEX1	chr7	92487020	92528531	41512	9436	0.227308
ENSG00000042317	SPATA7	chr14	88384924	88470350	70360	15982	0.227146
ENSG00000125454	SLC25A19	chr17	75272981	75289510	16399	3724	0.227087
ENSG00000095637	SORBS1	chr10	95311771	95561414	249644	56666	0.226987
ENSG00000138035	PNPT1	chr2	55634265	55693910	59646	13536	0.226939
ENSG00000204120	GIGYF2	chr2	232697299	232860575	161321	36602	0.226889
ENSG00000078900	TP73	chr1	3652520	3736201	83682	18966	0.226644
ENSG00000176715	ACSF3	chr16	89088375	89155846	66214	15000	0.226538
ENSG00000150764	DIXDC1	chr11	111927144	112022584	85382	19314	0.226207
ENSG00000173559	NABP1	chr2	191678068	191696659	18524	4189	0.226139
ENSG00000180098	TRNAU1AP	chr1	28553085	28578545	25461	5744	0.2256
ENSG00000188352	FOCAD	chr9	20658309	20995955	337647	76108	0.225407
ENSG00000131459	GFPT2	chr5	180300690	180353387	52698	11875	0.225341
ENSG00000170471	RALGAPB	chr20	38472816	38578861	106046	23891	0.225289
ENSG00000064270	ATP2C2	chr16	84368527	84464187	95661	21531	0.225076
ENSG00000134490	TMEM241	chr18	23197144	23437961	141949	31949	0.225074
ENSG00000156973	PDE6D	chr2	231732425	231786272	53848	12115	0.224985
ENSG00000104299	INTS9	chr8	28767661	28890242	122304	27507	0.224907
ENSG00000197635	DPP4	chr2	161992241	162074542	82302	18499	0.22477
ENSG00000057294	PKP2	chr12	32790745	32896840	106096	23796	0.224287
ENSG00000171723	GPHN	chr14	66507407	67181803	674397	150930	0.2238
ENSG00000174099	MSRB3	chr12	65278643	65488244	188265	42114	0.223695
ENSG00000104497	SNX16	chr8	81799581	81842866	42724	9537	0.223223
ENSG00000197818	SLC9A8	chr20	49812713	49892242	79362	17714	0.223205
ENSG00000051825	MPHOSPH9	chr12	123152320	123244014	91691	20460	0.223141
ENSG00000106526	ACTR3C	chr7	150243916	150323725	79658	17771	0.223091
ENSG00000164597	COG5	chr7	107201555	107564514	362960	80918	0.222939
ENSG00000157107	FCHO2	chr5	72955981	73090522	134542	29985	0.222867
ENSG00000072121	ZFYVE26	chr14	67727374	67816590	70070	15614	0.222834
ENSG00000125633	CCDC93	chr2	117915478	118014133	98656	21967	0.222663
ENSG00000130338	TULP4	chr6	158232236	158511828	199341	44331	0.222388
ENSG00000135537	AFG1L	chr6	108294894	108526796	231903	51566	0.22236
ENSG00000183605	SFXN4	chr10	119140767	119165667	24755	5498	0.222097
ENSG00000008277	ADAM22	chr7	87934143	88202889	268747	59527	0.221498
ENSG00000165288	BRWD3	chrX	80670854	80809688	138835	30720	0.22127
ENSG00000196141	SPATS2L	chr2	200305881	200482263	176278	39005	0.22127
ENSG00000136286	MYO1G	chr7	44962662	44979098	16437	3637	0.221269
ENSG00000005020	SKAP2	chr7	26667062	26995239	197682	43715	0.221138
ENSG00000087301	TXNDC16	chr14	52430590	52552522	121917	26943	0.220995
ENSG00000075568	TMEM131	chr2	97756333	97995891	150914	33343	0.22094
ENSG00000228486	LINC01125	chr2	97664217	97703064	33311	7345	0.220498
ENSG00000119227	PIGZ	chr3	196946343	196969060	22529	4966	0.220427
ENSG00000134775	FHOD3	chr18	36297714	36780055	482342	106260	0.2203
ENSG00000129158	SERGEF	chr11	17788048	18013162	225115	49546	0.220092
ENSG00000115207	GTF3C2	chr2	27325849	27357034	31186	6860	0.21997
ENSG00000122970	IFT81	chr12	110124335	110218797	94463	20755	0.219716
ENSG00000163820	FYCO1	chr3	45917899	45995824	77912	17116	0.219684
ENSG00000135040	NAA35	chr9	85941146	86022298	81153	17821	0.219598
ENSG00000106078	COBL	chr7	51016212	51316818	300607	65977	0.219479
ENSG00000162688	AGL	chr1	99850084	99924023	73937	16224	0.21943
ENSG00000158161	EYA3	chr1	27970344	28088696	118353	25968	0.219411
ENSG00000105607	GCDH	chr19	12891026	12914207	23182	5086	0.219394
ENSG00000163808	KIF15	chr3	44761717	44873376	91545	20069	0.219226
ENSG00000040531	CTNS	chr17	3636468	3661542	25075	5497	0.219222
ENSG00000148498	PARD3	chr10	34109560	34815325	705766	154558	0.218993
ENSG00000114904	NEK4	chr3	52708449	52770949	62501	13681	0.218892
ENSG00000078114	NEBL	chr10	20779973	21174187	394215	86277	0.218858
ENSG00000228716	DHFR	chr5	80626228	80654983	28756	6262	0.217763
ENSG00000046647	GEMIN8	chrX	14008279	14029893	21221	4619	0.217662
ENSG00000117543	DPH5	chr1	100989623	101026088	35753	7781	0.217632
ENSG00000111850	SMIM8	chr6	87322583	87399749	77154	16786	0.217565
ENSG00000068383	INPP5A	chr10	132537820	132783480	245661	53369	0.217247
ENSG00000185798	WDR53	chr3	196554177	196568674	14498	3147	0.217064
ENSG00000010438	PRSS3	chr9	33750466	33799231	48766	10584	0.217036
ENSG00000141627	DYM	chr18	49041474	49461347	419329	90998	0.217009
ENSG00000147548	NSD3	chr8	38269697	38382272	112576	24388	0.216636
ENSG00000141425	RPRD1A	chr18	35984387	36067576	77753	16823	0.216365
ENSG00000009413	REV3L	chr6	111299028	111483715	184184	39840	0.216305
ENSG00000072864	NDE1	chr16	15643267	15726353	83087	17969	0.216267
ENSG00000163430	FSTL1	chr3	120392293	120451253	58961	12739	0.216058
ENSG00000184661	CDCA2	chr8	25458997	25507920	48924	10560	0.215845
ENSG00000107020	PLGRKT	chr9	5357973	5437878	79906	17232	0.215653
ENSG00000180185	FAHD1	chr16	1826941	1840207	13241	2855	0.215618
ENSG00000162994	CLHC1	chr2	55174791	55232563	56915	12260	0.215409
ENSG00000163517	HDAC11	chr3	13479724	13506424	26693	5746	0.215262
ENSG00000118263	KLF7	chr2	207074137	207167267	93110	20043	0.215262
ENSG00000146707	POMZP3	chr7	76609986	76627261	17256	3711	0.215056
ENSG00000143036	SLC44A3	chr1	94820342	94895246	74897	16098	0.214935
ENSG00000104147	OIP5	chr15	41309268	41332621	23354	5018	0.214867
ENSG00000063438	AHRR	chr5	304176	438291	134116	28786	0.214635
ENSG00000196367	TRRAP	chr7	98877933	99013243	134754	28878	0.214302
ENSG00000143493	INTS7	chr1	211940399	212035542	95144	20377	0.21417
ENSG00000161647	MPP3	chr17	43800799	43833170	32372	6931	0.214105
ENSG00000173818	ENDOV	chr17	80415165	80438086	22909	4900	0.21389
ENSG00000173473	SMARCC1	chr3	47585272	47782106	196646	42031	0.213739
ENSG00000089177	KIF16B	chr20	16272104	16573434	301331	64330	0.213486
ENSG00000156171	DRAM2	chr1	111117333	111140216	22884	4883	0.213381
ENSG00000163755	HPS3	chr3	149129584	149173732	44149	9402	0.212961
ENSG00000205629	LCMT1	chr16	25111729	25178231	66503	14137	0.212577
ENSG00000110619	CARS	chr11	3000922	3057613	56692	12051	0.21257
ENSG00000125485	DDX31	chr9	132592997	132670401	77405	16438	0.212364
ENSG00000136051	WASHC4	chr12	105107324	105169134	61421	13023	0.212028
ENSG00000167037	SGSM1	chr22	24806169	24927578	121310	25685	0.21173
ENSG00000105613	MAST1	chr19	12833951	12874951	36418	7707	0.211626
ENSG00000197386	HTT	chr4	3074681	3243959	169279	35801	0.211491
ENSG00000136381	IREB2	chr15	78437431	78501456	63268	13375	0.211402
ENSG00000078070	MCCC1	chr3	183015218	183116075	100858	21315	0.211337
ENSG00000170946	DNAJC24	chr11	31369840	31431849	62010	13103	0.211305
ENSG00000118420	UBE3D	chr6	82892398	83065841	173444	36634	0.211215
ENSG00000162426	SLC45A1	chr1	8317826	8344167	19838	4187	0.21106
ENSG00000030066	NUP160	chr11	47778087	47848555	70469	14868	0.210986
ENSG00000225830	ERCC6	chr10	49455368	49539538	84171	17730	0.210643
ENSG00000185829	ARL17A	chr17	46516702	46579682	62981	13265	0.210619
ENSG00000111731	C2CD5	chr12	22448583	22544546	95964	20186	0.21035
ENSG00000011275	RNF216	chr7	5620047	5781739	161693	33997	0.210256
ENSG00000112159	MDN1	chr6	89642499	89819723	177225	37235	0.2101
ENSG00000116254	CHD5	chr1	6101793	6180123	78331	16457	0.210096
ENSG00000198373	WWP2	chr16	69762306	69941741	179436	37692	0.210058
ENSG00000123636	BAZ2B	chr2	159318979	159616692	297591	62495	0.210003
ENSG00000213020	ZNF611	chr19	52702813	52735073	32226	6766	0.209955
ENSG00000151092	NGLY1	chr3	25718944	25790039	71096	14921	0.209871
ENSG00000104320	NBN	chr8	89933336	90003228	51381	10783	0.209864
ENSG00000135127	BICDL1	chr12	119989869	120094494	104626	21955	0.209843
ENSG00000019144	PHLDB1	chr11	118606440	118658038	51599	10825	0.209791
ENSG00000132570	PCBD2	chr5	134904906	135007959	64755	13575	0.209636
ENSG00000146530	VWDE	chr7	12330885	12403941	73024	15306	0.209602
ENSG00000143919	CAMKMT	chr2	44361950	44772592	410629	85966	0.209352
ENSG00000079308	TNS1	chr2	217799789	218002995	203207	42525	0.209269
ENSG00000096872	IFT74	chr9	26947039	27062930	106558	22267	0.208966
ENSG00000127399	LRRC61	chr7	150322639	150338150	14841	3101	0.208948
ENSG00000105705	SUGP1	chr19	19276018	19320844	44827	9356	0.208713
ENSG00000077254	USP33	chr1	77695987	77759852	63866	13310	0.208405
ENSG00000106868	SUSD1	chr9	112040785	112175408	134624	28030	0.20821
ENSG00000115109	EPB41L5	chr2	120013005	120179119	166115	34578	0.208157
ENSG00000162437	RAVER2	chr1	64745095	64833232	88138	18341	0.208094
ENSG00000090615	GOLGA3	chr12	132768909	132828858	59939	12435	0.207461
ENSG00000120798	NR2C1	chr12	95020229	95073703	51688	10720	0.207398
ENSG00000064651	SLC12A2	chr5	128083766	128189688	105923	21961	0.20733
ENSG00000141385	AFG3L2	chr18	12328944	12377314	48371	10028	0.207314
ENSG00000014824	SLC30A9	chr4	41990472	42090457	99986	20720	0.207229
ENSG00000163319	MRPS18C	chr4	83455932	83469735	11540	2390	0.207106
ENSG00000103647	CORO2B	chr15	68578969	68727806	148838	30801	0.206943
ENSG00000116815	CD58	chr1	116514535	116571039	56505	11690	0.206884
ENSG00000051180	RAD51	chr15	40694774	40732339	37211	7697	0.206847
ENSG00000005483	KMT2E	chr7	105014179	105114361	99907	20644	0.206632
ENSG00000084676	NCOA1	chr2	24491914	24770702	206393	42611	0.206456
ENSG00000101004	NINL	chr20	25452705	25585517	132813	27404	0.206335
ENSG00000152683	SLC30A6	chr2	32165841	32224379	58539	12077	0.206307
ENSG00000157326	DHRS4	chr14	23953586	23969279	15694	3237	0.206257
ENSG00000155393	HEATR3	chr16	50065941	50106387	40447	8341	0.20622
ENSG00000137806	NDUFAF1	chr15	41387349	41402519	15111	3116	0.206207
ENSG00000132604	TERF2	chr16	69355561	69408571	30428	6268	0.205994
ENSG00000163214	DHX57	chr2	38797729	38875934	78197	16099	0.205877
ENSG00000067606	PRKCZ	chr1	2050470	2185395	134926	27771	0.205824
ENSG00000123607	TTC21B	chr2	165857475	165953843	80482	16551	0.205648
ENSG00000153944	MSI2	chr17	57255851	57684685	428152	87970	0.205464
ENSG00000126464	PRR12	chr19	49591643	49626439	34797	7145	0.205334
ENSG00000065413	ANKRD44	chr2	196967017	197311173	343771	70510	0.205107
ENSG00000105053	VRK3	chr19	49976467	50025946	49480	10125	0.204628
ENSG00000112685	EXOC2	chr6	485133	693111	207979	42501	0.204352
ENSG00000064309	CDON	chr11	125955796	126063335	107497	21963	0.204313
ENSG00000143164	DCAF6	chr1	167935783	168075843	139127	28411	0.204209
ENSG00000121957	GPSM2	chr1	108875350	108934545	53441	10909	0.204132
ENSG00000173588	CEP83	chr12	94306449	94459988	153504	31331	0.204105
ENSG00000075702	WDR62	chr19	36054881	36105106	50170	10233	0.203967
ENSG00000126653	NSRP1	chr17	30115521	30186475	69695	14215	0.20396
ENSG00000136636	KCTD3	chr1	215567392	215621807	54416	11091	0.203819
ENSG00000121766	ZCCHC17	chr1	31296982	31364953	67972	13849	0.203746
ENSG00000085224	ATRX	chrX	77504878	77786269	281392	57329	0.203734
ENSG00000174799	CEP135	chr4	55948871	56033363	84383	17190	0.203714
ENSG00000175854	SWI5	chr9	128275379	128288990	12845	2615	0.203581
ENSG00000197912	SPG7	chr16	89490917	89557768	50265	10233	0.203581
ENSG00000130414	NDUFA10	chr2	239892450	240025402	132953	27061	0.203538
ENSG00000155275	TRMT44	chr4	8436140	8493531	54663	11122	0.203465
ENSG00000103978	TMEM87A	chr15	42210452	42273663	63133	12828	0.20319
ENSG00000079134	THOC1	chr18	214520	268050	53507	10869	0.203132
ENSG00000115685	PPP1R7	chr2	241149576	241183652	34077	6919	0.20304
ENSG00000178691	SUZ12	chr17	31937018	32001045	64028	12994	0.202942
ENSG00000114480	GBE1	chr3	81489699	81762161	272463	55289	0.202923
ENSG00000114423	CBLB	chr3	105655461	105869552	213962	43286	0.202307
ENSG00000197321	SVIL	chr10	29457338	29736781	278467	56332	0.202293
ENSG00000159263	SIM2	chr21	36699133	36749917	50785	10235	0.201536
ENSG00000177707	NECTIN3	chr3	111070071	111275563	121797	24541	0.201491
ENSG00000099284	H2AFY2	chr10	70052796	70112280	59485	11981	0.201412
ENSG00000254852	NPIPA2	chr16	14748066	14765413	14601	2937	0.201151
ENSG00000143420	ENSA	chr1	150600851	150629612	28746	5781	0.201106
ENSG00000084731	KIF3C	chr2	25926596	25982749	55902	11232	0.200923
ENSG00000115942	ORC2	chr2	200908973	200963680	54708	10991	0.200903
ENSG00000063601	MTMR1	chrX	150692971	150765103	71738	14410	0.20087
ENSG00000092853	CLSPN	chr1	35720218	35769967	49750	9986	0.200724
ENSG00000111266	DUSP16	chr12	12474210	12562383	88174	17689	0.200615
ENSG00000162804	SNED1	chr2	240998838	241095568	47346	9497	0.200587
ENSG00000151575	TEX9	chr15	56244009	56445997	80448	16104	0.200179
ENSG00000082068	WDR70	chr5	37379212	37753435	374224	74882	0.200099
ENSG00000197372	ZNF675	chr19	23525631	23687220	161572	32269	0.199719
ENSG00000124243	BCAS4	chr20	50794894	50882676	87783	17531	0.199708
ENSG00000162604	TM2D1	chr1	61681046	61725423	44377	8857	0.199585
ENSG00000116830	TTF2	chr1	117060303	117107453	47151	9408	0.199529
ENSG00000213066	FGFR1OP	chr6	166999182	167052713	53532	10662	0.199171
ENSG00000153982	GDPD1	chr17	59220467	59275967	55033	10957	0.199099
ENSG00000116711	PLA2G4A	chr1	186828953	186988981	160029	31841	0.19897
ENSG00000133138	TBC1D8B	chrX	106802680	106876145	73466	14606	0.198813
ENSG00000136861	CDK5RAP2	chr9	120388869	120580170	191289	37980	0.198548
ENSG00000152475	ZNF837	chr19	58367618	58381060	13405	2660	0.198433
ENSG00000136828	RALGPS1	chr9	126914774	127223166	308391	61097	0.198115
ENSG00000213931	HBE1	chr11	5268345	5505617	237260	46989	0.198049
ENSG00000136895	GARNL3	chr9	127224265	127393660	169396	33538	0.197986
ENSG00000151718	WWC2	chr4	183099293	183320777	50081	9913	0.197939
ENSG00000062725	APPBP2	chr17	60443149	60526219	83071	16438	0.197879
ENSG00000141012	GALNS	chr16	88813734	88856970	43237	8555	0.197863
ENSG00000162885	B3GALNT2	chr1	235449923	235504481	54559	10778	0.197548
ENSG00000154102	C16orf74	chr16	85690084	85751129	60960	12019	0.197162
ENSG00000177189	RPS6KA3	chrX	20149911	20267100	116930	23040	0.197041
ENSG00000174989	FBXW8	chr12	116910956	117031148	120193	23666	0.1969
ENSG00000149548	CCDC15	chr11	124954121	125041489	87367	17197	0.196836
ENSG00000138180	CEP55	chr10	93496632	93529092	32461	6386	0.196728
ENSG00000185917	SETD4	chr21	36034541	36079389	44849	8815	0.196548
ENSG00000184708	EIF4ENIF1	chr22	31436977	31496108	59132	11617	0.196459
ENSG00000178764	ZHX2	chr8	122781394	122974512	193119	37931	0.196413
ENSG00000131626	PPFIA1	chr11	70270700	70384403	113704	22329	0.196378
ENSG00000136628	EPRS	chr1	219968601	220046658	78058	15328	0.196367
ENSG00000099810	MTAP	chr9	21802543	21937651	135109	26524	0.196316
ENSG00000164713	BRI3	chr7	98252379	98310441	28767	5647	0.196301
ENSG00000159023	EPB41	chr1	28887091	29120046	232915	45708	0.196243
ENSG00000140832	MARVELD3	chr16	71626161	71642114	15102	2963	0.196199
ENSG00000099139	PCSK5	chr9	75890644	76362339	468266	91845	0.196139
ENSG00000168228	ZCCHC4	chr4	25312785	25370383	57599	11292	0.196045
ENSG00000084112	SSH1	chr12	108778192	108857590	79399	15565	0.196035
ENSG00000053770	AP5M1	chr14	57268909	57298742	29834	5846	0.195951
ENSG00000171503	ETFDH	chr4	158672125	158709623	37499	7347	0.195925
ENSG00000104714	ERICH1	chr8	614746	738106	114714	22437	0.195591
ENSG00000168461	RAB31	chr18	9708165	9862551	154387	30151	0.195295
ENSG00000153339	TRAPPC8	chr18	31829173	31953136	113934	22250	0.195289
ENSG00000136933	RABEPK	chr9	125200542	125234158	33617	6559	0.19511
ENSG00000130758	MAP3K10	chr19	40191744	40215575	23832	4646	0.194948
ENSG00000178177	LCORL	chr4	17841199	18021876	180678	35196	0.1948
ENSG00000104047	DTWD1	chr15	49620980	49656232	35253	6862	0.19465
ENSG00000196357	ZNF565	chr19	36182060	36246257	31882	6203	0.194561
ENSG00000122417	ODF2L	chr1	86346824	86396342	49500	9629	0.194525
ENSG00000130939	UBE4B	chr1	10032832	10181239	148408	28849	0.19439
ENSG00000180263	FGD6	chr12	95076749	95217482	140734	27355	0.194374
ENSG00000117523	PRRC2C	chr1	171485551	171593511	107961	20984	0.194366
ENSG00000102524	TNFSF13B	chr13	108251240	108308484	38856	7551	0.194333
ENSG00000157193	LRP8	chr1	53242364	53328070	85691	16652	0.194326
ENSG00000186868	MAPT	chr17	45894382	46028334	133953	26023	0.19427
ENSG00000197275	RAD54B	chr8	94371960	94475109	103150	20036	0.194241
ENSG00000033178	UBA6	chr4	67612652	67701179	88528	17189	0.194165
ENSG00000197969	VPS13A	chr9	77177353	77421541	244189	47396	0.194096
ENSG00000069248	NUP133	chr1	229440260	229508341	68082	13213	0.194075
ENSG00000182240	BACE2	chr21	41167801	41282518	114718	22259	0.194032
ENSG00000132950	ZMYM5	chr13	19823482	19863636	40043	7769	0.194016
ENSG00000075891	PAX2	chr10	100735603	100829941	84231	16342	0.194014
ENSG00000120833	SOCS2	chr12	93569814	93583487	13674	2650	0.193798
ENSG00000039123	SKIV2L2	chr5	55307760	55425581	117822	22833	0.193792
ENSG00000068615	REEP1	chr2	86213993	86338083	123662	23940	0.193592
ENSG00000175782	SLC35E3	chr12	68746106	68793964	35362	6844	0.193541
ENSG00000132329	RAMP1	chr2	237858893	237912114	53222	10280	0.193153
ENSG00000144674	GOLGA4	chr3	37243177	37366751	123575	23821	0.192766
ENSG00000173715	C11orf80	chr11	66744451	66843328	98874	19028	0.192447
ENSG00000163867	ZMYM6	chr1	34986165	35031968	45804	8800	0.192123
ENSG00000095002	MSH2	chr2	47402969	47562311	159343	30613	0.19212
ENSG00000054654	SYNE2	chr14	63852983	64226433	373451	71610	0.191752
ENSG00000064313	TAF2	chr8	119730775	119832863	102089	19569	0.191686
ENSG00000113761	ZNF346	chr5	177022696	177081189	43290	8297	0.191661
ENSG00000153936	HS2ST1	chr1	86914648	87109998	195351	37399	0.191445
ENSG00000086827	ZW10	chr11	113733187	113773811	40625	7776	0.191409
ENSG00000026508	CD44	chr11	35138870	35232402	93533	17902	0.191398
ENSG00000167670	CHAF1A	chr19	4402662	4445018	42357	8104	0.191326
ENSG00000114446	IFT57	chr3	108160812	108222570	61759	11806	0.191162
ENSG00000143702	CEP170	chr1	243124428	243255348	130803	24991	0.191058
ENSG00000147687	TATDN1	chr8	124488485	124539458	50951	9734	0.191046
ENSG00000196712	NF1	chr17	31094927	31382116	287180	54846	0.190981
ENSG00000166037	CEP57	chr11	95789965	95832693	42729	8160	0.190971
ENSG00000164048	ZNF589	chr3	48241100	48299253	58154	11105	0.190958
ENSG00000160445	ZER1	chr9	128729786	128772414	42108	8033	0.190771
ENSG00000137177	KIF13A	chr6	17759183	17987623	228441	43563	0.190697
ENSG00000114107	CEP70	chr3	138494344	138594538	100013	19041	0.190385
ENSG00000078269	SYNJ2	chr6	157981887	158099176	117290	22303	0.190153
ENSG00000115084	SLC35F5	chr2	113705011	113756823	44032	8371	0.190112
ENSG00000153774	CFDP1	chr16	75293698	75433485	139776	26565	0.190054
ENSG00000124177	CHD6	chr20	41402101	41618494	216394	41116	0.190005
ENSG00000165424	ZCCHC24	chr10	79382325	79445627	63303	12022	0.189912
ENSG00000119912	IDE	chr10	92451684	92574076	122393	23243	0.189905
ENSG00000083093	PALB2	chr16	23603160	23641310	38151	7245	0.189903
ENSG00000116793	PHTF1	chr1	113696831	113759489	62275	11805	0.189562
ENSG00000188846	RPL14	chr3	40457292	40468587	11296	2140	0.189448
ENSG00000112339	HBS1L	chr6	134960378	135103056	94521	17906	0.189439
ENSG00000070731	ST6GALNAC2	chr17	76565379	76586956	20750	3929	0.189349
ENSG00000138686	BBS7	chr4	121824440	121870497	46058	8720	0.189327
ENSG00000196083	IL1RAP	chr3	190514051	190659750	145700	27551	0.189094
ENSG00000118596	SLC16A7	chr12	59596067	59789855	193789	36610	0.188917
ENSG00000115839	RAB3GAP1	chr2	135052265	135176394	118442	22358	0.188767
ENSG00000075213	SEMA3A	chr7	83955777	84492724	239125	45127	0.188717
ENSG00000120688	WBP4	chr13	41061274	41084006	22733	4290	0.188712
ENSG00000225828	FAM229A	chr1	32361270	32364278	2953	557	0.188622
ENSG00000171634	BPTF	chr17	67825524	67984378	158855	29942	0.188486
ENSG00000144401	METTL21A	chr2	207580631	207625928	44748	8432	0.188433
ENSG00000143156	NME7	chr1	169132531	169367967	235437	44296	0.188144
ENSG00000103966	EHD4	chr15	41895939	41972578	76640	14398	0.187865
ENSG00000164291	ARSK	chr5	95555074	95605064	49991	9388	0.187794
ENSG00000136243	NUPL2	chr7	23181827	23201011	19185	3602	0.187751
ENSG00000110921	MVK	chr12	109573255	109598117	24306	4563	0.187731
ENSG00000157741	UBN2	chr7	139230356	139308236	71639	13446	0.187691
ENSG00000149231	CCDC82	chr11	96352769	96389923	31345	5883	0.187685
ENSG00000138050	THUMPD2	chr2	39736060	39779267	43208	8105	0.187581
ENSG00000204311	DFNB59	chr2	178451436	178461390	9955	1867	0.187544
ENSG00000137513	NARS2	chr11	78435961	78574874	138904	26041	0.187475
ENSG00000056972	TRAF3IP2	chr6	111556454	111606278	49825	9340	0.187456
ENSG00000179454	KLHL28	chr14	44924319	45042322	37647	7050	0.187266
ENSG00000155903	RASA2	chr3	141487047	141615342	128294	24002	0.187086
ENSG00000164941	INTS8	chr8	94813311	94881746	68436	12803	0.18708
ENSG00000163945	UVSSA	chr4	1347266	1395992	48724	9114	0.187054
ENSG00000069535	MAOB	chrX	43766611	43882447	115837	21666	0.187039
ENSG00000114529	C3orf52	chr3	112086335	112131004	44656	8309	0.186067
ENSG00000074416	MGLL	chr3	127689062	127823250	134124	24930	0.185873
ENSG00000004864	SLC25A13	chr7	96120220	96322147	201928	37373	0.185081
ENSG00000178538	CA8	chr8	60187347	60281412	94066	17403	0.185008
ENSG00000134313	KIDINS220	chr2	8721081	8837630	108769	20123	0.185007
ENSG00000156313	RPGR	chrX	38269163	38327564	58402	10784	0.184651
ENSG00000137198	GMPR	chr6	16238580	16295549	56970	10516	0.184588
ENSG00000163032	VSNL1	chr2	17539126	17657018	115787	21368	0.184546
ENSG00000077235	GTF3C1	chr16	27459555	27549913	89301	16472	0.184455
ENSG00000011523	CEP68	chr2	65056366	65087004	30633	5650	0.184442
ENSG00000147133	TAF1	chrX	71366239	71532374	166111	30597	0.184196
ENSG00000067177	PHKA1	chrX	72578814	72714319	135368	24931	0.184172
ENSG00000117419	ERI3	chr1	44221070	44355260	134139	24704	0.184167
ENSG00000197943	PLCG2	chr16	81739097	81962693	183436	33701	0.183721
ENSG00000124596	OARD1	chr6	41033627	41097787	7814	1434	0.183517
ENSG00000137103	TMEM8B	chr9	35814451	35865518	36291	6658	0.183461
ENSG00000158201	ABHD3	chr18	21650897	21704805	53909	9887	0.183402
ENSG00000138161	CUZD1	chr10	122832149	122850793	18645	3418	0.18332
ENSG00000138119	MYOF	chr10	93306429	93482317	175765	32219	0.183307
ENSG00000117298	ECE1	chr1	21217247	21345504	128258	23487	0.183123
ENSG00000131966	ACTR10	chr14	58200080	58235636	35499	6494	0.182935
ENSG00000113643	RARS	chr5	168486445	168519299	32855	6010	0.182925
ENSG00000115107	STEAP3	chr2	119223831	119265652	41822	7644	0.182775
ENSG00000123106	CCDC91	chr12	28133249	28581511	294162	53752	0.182729
ENSG00000169359	SLC33A1	chr3	155821024	155854429	33406	6097	0.182512
ENSG00000101311	FERMT1	chr20	6074845	6123544	48700	8876	0.182259
ENSG00000066135	KDM4A	chr1	43650158	43705515	55358	10085	0.182178
ENSG00000151665	PIGF	chr2	46580937	46617119	36183	6590	0.18213
ENSG00000072952	MRVI1	chr11	10573091	10693988	117271	21350	0.182057
ENSG00000226124	FTCDNL1	chr2	199760544	199851173	90630	16485	0.181893
ENSG00000196730	DAPK1	chr9	87497228	87708633	211404	38418	0.181728
ENSG00000105948	TTC26	chr7	139133744	139191986	58243	10581	0.18167
ENSG00000141956	PRDM15	chr21	41798225	41879482	81258	14759	0.181631
ENSG00000126787	DLGAP5	chr14	55148112	55191678	43567	7902	0.181376
ENSG00000086848	ALG9	chr11	111782195	111871581	89387	16203	0.181268
ENSG00000100601	ALKBH1	chr14	77672404	77708020	35617	6456	0.181262
ENSG00000126070	AGO3	chr1	35930718	36072500	125205	22652	0.180919
ENSG00000121486	TRMT1L	chr1	185118098	185157072	38884	7032	0.180846
ENSG00000058804	NDC1	chr1	53765460	53838860	73401	13269	0.180774
ENSG00000275700	AATF	chr17	36948875	37056871	107997	19514	0.18069
ENSG00000114656	KIAA1257	chr3	128909866	129002690	27527	4971	0.180586
ENSG00000155034	FBXL18	chr7	5431335	5513798	33318	6014	0.180503
ENSG00000089063	TMEM230	chr20	5068232	5113103	44621	8044	0.180274
ENSG00000079691	CARMIL1	chr6	25279078	25620530	341453	61455	0.179981
ENSG00000147862	NFIB	chr9	14081843	14398983	232143	41732	0.179769
ENSG00000142233	NTN5	chr19	48661407	48673081	11675	2098	0.1797
ENSG00000165416	SUGT1	chr13	52652709	52700909	48071	8634	0.179609
ENSG00000112293	GPLD1	chr6	24424565	24495205	61446	11022	0.179377
ENSG00000174939	ASPHD1	chr16	29900375	29919864	19490	3496	0.179374
ENSG00000135976	ANKRD36	chr2	97113496	97264521	135499	24302	0.179352
ENSG00000124788	ATXN1	chr6	16299112	16761491	462380	82911	0.179314
ENSG00000089123	TASP1	chr20	13389392	13638940	249549	44738	0.179275
ENSG00000004660	CAMKK1	chr17	3860315	3894891	32730	5865	0.179193
ENSG00000122335	SERAC1	chr6	158109515	158168270	58756	10528	0.179182
ENSG00000091490	SEL1L3	chr4	25747427	25863760	116169	20807	0.17911
ENSG00000130396	AFDN	chr6	167826922	167972023	143318	25645	0.178938
ENSG00000050748	MAPK9	chr5	180233143	180292099	55906	9995	0.178782
ENSG00000149311	ATM	chr11	108222484	108369102	146619	26209	0.178756
ENSG00000063127	SLC6A16	chr19	49289638	49325225	35421	6320	0.178425
ENSG00000128923	MINDY2	chr15	58771192	58861900	86361	15406	0.178391
ENSG00000173546	CSPG4	chr15	75674322	75712848	38527	6867	0.178239
ENSG00000168411	RFWD3	chr16	74621394	74666881	45488	8106	0.178201
ENSG00000085760	MTIF2	chr2	55236595	55269347	32629	5813	0.178154
ENSG00000108423	TUBD1	chr17	59859482	59892945	32929	5865	0.17811
ENSG00000137857	DUOX1	chr15	45129933	45165576	35644	6344	0.177982
ENSG00000104375	STK3	chr8	98401403	98942827	488013	86774	0.177811
ENSG00000121390	PSPC1	chr13	19674752	19783019	108162	19232	0.177807
ENSG00000075275	CELSR1	chr22	46360834	46537170	176337	31345	0.177756
ENSG00000100599	RIN3	chr14	92513774	92688994	175221	31140	0.177718
ENSG00000138778	CENPE	chr4	103105806	103198409	92596	16448	0.177632
ENSG00000035115	SH3YL1	chr2	217730	266398	46675	8286	0.177525
ENSG00000145725	PPIP5K2	chr5	103120149	103212799	83270	14778	0.177471
ENSG00000165868	HSPA12A	chr10	116671192	116849741	71383	12651	0.177227
ENSG00000087095	NLK	chr17	28041737	28196381	154226	27325	0.177175
ENSG00000086200	IPO11	chr5	62403972	62628582	215816	38161	0.176822
ENSG00000141401	IMPA2	chr18	11981025	12030883	49456	8740	0.176723
ENSG00000171045	TSNARE1	chr8	142212080	142403240	191002	33716	0.176522
ENSG00000105186	ANKRD27	chr19	32597007	32676597	78193	13787	0.17632
ENSG00000122741	DCAF10	chr9	37800502	37867666	67165	11839	0.176267
ENSG00000135315	CEP162	chr6	84124241	84227635	103368	18207	0.176138
ENSG00000140284	SLC27A2	chr15	50182196	50236395	54200	9545	0.176107
ENSG00000180376	CCDC66	chr3	56557161	56621818	64636	11379	0.176047
ENSG00000175198	PCCA	chr13	100089015	100530437	441353	77558	0.175728
ENSG00000115020	PIKFYVE	chr2	208266267	208358751	92485	16237	0.175564
ENSG00000151229	SLC2A13	chr12	39755021	40106089	351069	61607	0.175484
ENSG00000109680	TBC1D19	chr4	26576437	26755351	171436	30077	0.175442
ENSG00000164684	ZNF704	chr8	80628451	80874781	246331	43210	0.175414
ENSG00000187951	ARHGAP11B	chr15	30624494	30772993	61114	10712	0.175279
ENSG00000163655	GMPS	chr3	155870536	155944026	73491	12855	0.174919
ENSG00000165891	E2F7	chr12	77021247	77065580	44334	7753	0.174877
ENSG00000141933	TPGS1	chr19	507497	519654	12158	2125	0.174782
ENSG00000171132	PRKCE	chr2	45651345	46187990	536217	93710	0.174761
ENSG00000058729	RIOK2	chr5	97160867	97183260	22394	3911	0.174645
ENSG00000101190	TCFL5	chr20	62841115	62861763	20649	3603	0.174488
ENSG00000144320	LNPK	chr2	175923892	176002839	78454	13688	0.174472
ENSG00000118961	LDAH	chr2	20684014	20823130	138061	24033	0.174075
ENSG00000124356	STAMBP	chr2	73828916	73873659	38186	6643	0.173964
ENSG00000152223	EPG5	chr18	45847609	45967274	119666	20817	0.173959
ENSG00000065320	NTN1	chr17	9021542	9244000	222459	38675	0.173852
ENSG00000075292	ZNF638	chr2	71276561	71435069	158469	27548	0.173838
ENSG00000118096	IFT46	chr11	118544528	118572970	21549	3746	0.173836
ENSG00000103995	CEP152	chr15	48712928	48811146	73212	12722	0.173769
ENSG00000133424	LARGE1	chr22	33162226	33922841	754035	130999	0.173731
ENSG00000105810	CDK6	chr7	92604921	92836594	231674	40142	0.173269
ENSG00000181790	ADGRB1	chr8	142449430	142545009	80991	14021	0.173118
ENSG00000065328	MCM10	chr10	13161554	13211104	49551	8577	0.173094
ENSG00000133131	MORC4	chrX	106813871	107000244	59511	10292	0.172943
ENSG00000136770	DNAJC1	chr10	21756537	22003769	247189	42747	0.172932
ENSG00000157570	TSPAN18	chr11	44726465	44932421	71734	12403	0.172903
ENSG00000170921	TANC2	chr17	63009556	63427699	418144	72262	0.172816
ENSG00000133028	SCO1	chr17	10672474	10698375	25902	4468	0.172496
ENSG00000102043	MTMR8	chrX	64268081	64395431	127351	21964	0.172468
ENSG00000204138	PHACTR4	chr1	28369582	28500369	130767	22550	0.172444
ENSG00000197056	ZMYM1	chr1	35059786	35115859	56074	9667	0.172397
ENSG00000116497	S100PBP	chr1	32816767	32858879	41325	7124	0.17239
ENSG00000145868	FBXO38	chr5	148383935	148442836	58835	10128	0.172142
ENSG00000188343	FAM92A	chr8	93698561	93731527	29886	5144	0.172121
ENSG00000130958	SLC35D2	chr9	96320706	96383710	63005	10839	0.172034
ENSG00000151116	UEVLD	chr11	18529609	18588747	57546	9895	0.171949
ENSG00000142188	TMEM50B	chr21	33432485	33480011	47527	8163	0.171755
ENSG00000107938	EDRF1	chr10	125719515	125764143	44629	7660	0.171637
ENSG00000143379	SETDB1	chr1	150926263	150964744	38406	6586	0.171484
ENSG00000073464	CLCN4	chrX	10156945	10237660	80677	13834	0.171474
ENSG00000008323	PLEKHG6	chr12	6310436	6328506	18071	3098	0.171435
ENSG00000170145	SIK2	chr11	111602391	111730853	128463	22015	0.171372
ENSG00000173269	MMRN2	chr10	86935540	86969481	33773	5784	0.171261
ENSG00000087995	METTL2A	chr17	62423867	62450822	26227	4488	0.171121
ENSG00000140807	NKD1	chr16	50548330	50649249	100920	17268	0.171106
ENSG00000056097	ZFR	chr5	32354350	32444761	90412	15462	0.171017
ENSG00000215712	TMEM242	chr6	157289386	157323601	34216	5845	0.170827
ENSG00000150456	EEF1AKMT1	chr13	20728731	20773958	45219	7720	0.170725
ENSG00000173614	NMNAT1	chr1	9943428	9985501	42074	7180	0.170652
ENSG00000100731	PCNX1	chr14	70907405	71115382	207978	35438	0.170393
ENSG00000176148	TCP11L1	chr11	33039417	33105943	34147	5817	0.170352
ENSG00000170832	USP32	chr17	60179094	60422470	243244	41417	0.170269
ENSG00000078747	ITCH	chr20	34363235	34511393	148159	25196	0.170061
ENSG00000275410	HNF1B	chr17	37686432	37745247	58816	9989	0.169835
ENSG00000187097	ENTPD5	chr14	73958010	74019399	61301	10401	0.169671
ENSG00000184178	SCFD2	chr4	52872982	53366075	493094	83622	0.169586
ENSG00000131149	GSE1	chr16	85169525	85676204	504929	85573	0.169475
ENSG00000100503	NIN	chr14	50719763	50831121	105295	17841	0.169438
ENSG00000120656	TAF12	chr1	28589323	28643085	40217	6808	0.169282
ENSG00000103534	TMC5	chr16	19410496	19499113	88575	14992	0.169258
ENSG00000004534	RBM6	chr3	49940007	50100045	137246	23216	0.169156
ENSG00000151240	DIP2C	chr10	274190	689668	415471	70253	0.169092
ENSG00000139233	LLPH	chr12	66116555	66130768	14214	2403	0.169059
ENSG00000100815	TRIP11	chr14	91965991	92040896	74069	12520	0.169032
ENSG00000010292	NCAPD2	chr12	6493356	6531955	38577	6519	0.168987
ENSG00000103707	MTFMT	chr15	65001512	65029639	28116	4730	0.168232
ENSG00000121350	PYROXD1	chr12	21437615	21471252	33576	5648	0.168215
ENSG00000151746	BICD1	chr12	32106835	32383633	276483	46482	0.168119
ENSG00000158169	FANCC	chr9	95099054	95426796	327743	54969	0.16772
ENSG00000159733	ZFYVE28	chr4	2269582	2418663	149082	24991	0.167633
ENSG00000196305	IARS	chr9	92210207	92293756	83494	13992	0.167581
ENSG00000139746	RBM26	chr13	79311824	79406477	94398	15819	0.167578
ENSG00000109452	INPP4B	chr4	142023160	142847432	823131	137928	0.167565
ENSG00000083750	RRAGB	chrX	55717739	55758774	41036	6872	0.167463
ENSG00000273749	CYFIP1	chr15	22867052	22981063	113301	18969	0.167421
ENSG00000126883	NUP214	chr9	131125561	131234670	109110	18243	0.167198
ENSG00000169247	SH3TC2	chr5	148923639	149063163	139525	23326	0.167182
ENSG00000118922	KLF12	chr13	73686089	73995056	308961	51614	0.167057
ENSG00000119402	FBXW2	chr9	120751978	120793412	36439	6086	0.167019
ENSG00000156017	CARNMT1	chr9	74981020	75028423	47404	7906	0.166779
ENSG00000166833	NAV2	chr11	19350724	20121598	770875	128490	0.166681
ENSG00000136169	SETDB2	chr13	49444374	49495003	50630	8433	0.166561
ENSG00000114812	VIPR1	chr3	42489299	42537573	35656	5936	0.16648
ENSG00000159640	ACE	chr17	63477061	63498380	21310	3546	0.166401
ENSG00000163611	SPICE1	chr3	113442718	113515187	72439	12049	0.166333
ENSG00000154065	ANKRD29	chr18	23598926	23662885	63960	10638	0.166323
ENSG00000111962	UST	chr6	148747328	149076990	329663	54796	0.166218
ENSG00000100526	CDKN3	chr14	54396849	54420218	23264	3865	0.166137
ENSG00000014138	POLA2	chr11	65261762	65305589	43828	7281	0.166127
ENSG00000085377	PREP	chr6	105277565	105403084	125520	20851	0.166117
ENSG00000180228	PRKRA	chr2	178431414	178451512	19818	3289	0.16596
ENSG00000183495	EP400	chr12	131949920	132081102	131140	21762	0.165945
ENSG00000152270	PDE3B	chr11	14643723	14872044	228322	37885	0.165928
ENSG00000198554	WDHD1	chr14	54938950	55027105	88128	14621	0.165906
ENSG00000103248	MTHFSD	chr16	86530176	86555235	25060	4157	0.165882
ENSG00000197498	RPF2	chr6	110982015	111028263	46249	7670	0.165841
ENSG00000143147	GPR161	chr1	168079543	168137667	58031	9622	0.165808
ENSG00000100296	THOC5	chr22	29505879	29555216	47904	7942	0.16579
ENSG00000169679	BUB1	chr2	110637698	110678114	40283	6676	0.165727
ENSG00000148408	CACNA1B	chr9	137877789	138124624	244391	40498	0.16571
ENSG00000168010	ATG16L2	chr11	72814308	72843674	29367	4865	0.165662
ENSG00000089639	GMIP	chr19	19629476	19643667	14192	2351	0.165657
ENSG00000108506	INTS2	chr17	61865367	61928016	62647	10361	0.165387
ENSG00000157106	SMG1	chr16	18804853	18926454	121602	20110	0.165376
ENSG00000132199	ENOSF1	chr18	670324	712676	42353	7002	0.165325
ENSG00000173933	RBM4	chr11	66638617	66666682	28066	4626	0.164826
ENSG00000124523	SIRT5	chr6	13574529	13615158	40630	6695	0.16478
ENSG00000198015	MRPL42	chr12	93467488	93516213	48726	8021	0.164614
ENSG00000145740	SLC30A5	chr5	69093646	69131069	37424	6160	0.1646
ENSG00000129317	PUS7L	chr12	43718993	43758817	39825	6546	0.164369
ENSG00000154309	DISP1	chr1	222872271	223005995	77572	12747	0.164325
ENSG00000165480	SKA3	chr13	21153595	21176602	23008	3780	0.164291
ENSG00000060642	PIGV	chr1	26787472	26798398	10404	1706	0.163975
ENSG00000107854	TNKS2	chr10	91798312	91865276	66965	10976	0.163907
ENSG00000173451	THAP2	chr12	71663009	71680639	17631	2889	0.163859
ENSG00000171109	MFN1	chr3	179347692	179394931	47240	7736	0.16376
ENSG00000107789	MINPP1	chr10	87504875	87553460	48586	7928	0.163175
ENSG00000047621	C12orf4	chr12	4487728	4538508	50781	8269	0.162836
ENSG00000170325	PRDM10	chr11	129899706	130002835	103130	16788	0.162785
ENSG00000112414	ADGRG6	chr6	142301854	142446266	144413	23497	0.162707
ENSG00000204130	RUFY2	chr10	68341107	68407294	66188	10769	0.162703
ENSG00000087903	RFX2	chr19	5993164	6199572	117371	19089	0.162638
ENSG00000085382	HACE1	chr6	104728093	104859919	131827	21439	0.16263
ENSG00000134852	CLOCK	chr4	55427903	55547138	119236	19390	0.162619
ENSG00000114790	ARHGEF26	chr3	154121003	154257827	136468	22188	0.162588
ENSG00000163297	ANTXR2	chr4	79901149	80125454	172324	28010	0.162543
ENSG00000127952	STYXL1	chr7	75996338	76048004	51666	8395	0.162486
ENSG00000099968	BCL2L13	chr22	17628855	17730855	101707	16509	0.162319
ENSG00000172890	NADSYN1	chr11	71453109	71524107	48708	7891	0.162006
ENSG00000145284	SCD5	chr4	82629539	82798857	169319	27421	0.161949
ENSG00000083099	LYRM2	chr6	89568144	89638753	70610	11431	0.161889
ENSG00000083097	DOPEY1	chr6	83067666	83171350	101054	16357	0.161864
ENSG00000161267	BDH1	chr3	197509783	197573323	46266	7478	0.161631
ENSG00000123384	LRP1	chr12	57128493	57213351	84859	13707	0.161527
ENSG00000181038	METTL23	chr17	76726830	76733936	7083	1144	0.161513
ENSG00000140105	WARS	chr14	100333788	100376805	43018	6942	0.161374
ENSG00000140297	GCNT3	chr15	59594875	59640239	28456	4591	0.161337
ENSG00000126091	ST3GAL3	chr1	43705824	43931165	223613	36071	0.16131
ENSG00000093009	CDC45	chr22	19479459	19520612	41154	6636	0.161248
ENSG00000123213	NLN	chr5	65722196	65871725	107088	17267	0.161241
ENSG00000184860	SDR42E1	chr16	81988855	82011488	22634	3647	0.161129
ENSG00000075790	BCAP29	chr7	107579977	107629170	41977	6751	0.160826
ENSG00000120693	SMAD9	chr13	36844831	36920765	75408	12095	0.160394
ENSG00000183765	CHEK2	chr22	28687743	28742422	54680	8768	0.160351
ENSG00000104205	SGK3	chr8	66712418	66862022	149605	23988	0.160342
ENSG00000223572	CKMT1A	chr15	43692886	43699222	5696	913	0.160288
ENSG00000173227	SYT12	chr11	67006778	67050863	25669	4114	0.160271
ENSG00000153157	SYCP2L	chr6	10886831	10979320	87479	14018	0.160244
ENSG00000108395	TRIM37	chr17	58982638	59106921	124284	19885	0.159996
ENSG00000162415	ZSWIM5	chr1	45016399	45306209	190158	30413	0.159935
ENSG00000139842	CUL4A	chr13	113208193	113267108	58916	9417	0.159838
ENSG00000150967	ABCB9	chr12	122920951	122981649	60699	9699	0.159788
ENSG00000102038	SMARCA1	chrX	129446501	129523500	76996	12299	0.159736
ENSG00000185880	TRIM69	chr15	44728988	44767829	38829	6202	0.159726
ENSG00000183354	KIAA2026	chr9	5881596	6007901	39502	6309	0.159713
ENSG00000186106	ANKRD46	chr8	100509752	100559784	50033	7985	0.159595
ENSG00000164329	PAPD4	chr5	79612120	79686648	74216	11844	0.159588
ENSG00000089775	ZBTB25	chr14	64449106	64505213	56108	8950	0.159514
ENSG00000109654	TRIM2	chr4	153152342	153339320	186979	29820	0.159483
ENSG00000138036	DYNC2LI1	chr2	43774039	43810010	35972	5735	0.15943
ENSG00000143891	GALM	chr2	38665910	38741237	75328	11987	0.159131
ENSG00000167232	ZNF91	chr19	23304991	23395560	90570	14400	0.158993
ENSG00000105793	GTPBP10	chr7	90335223	90391455	56233	8939	0.158964
ENSG00000166848	TERF2IP	chr16	75647786	75761872	114087	18125	0.15887
ENSG00000055917	PUM2	chr2	20248691	20352234	78696	12500	0.158839
ENSG00000196236	XPNPEP3	chr22	40857077	40932815	75719	12023	0.158784
ENSG00000077380	DYNC1I2	chr2	171687409	171748420	61003	9684	0.158746
ENSG00000127616	SMARCA4	chr19	10961001	11065395	104395	16564	0.158667
ENSG00000114686	MRPL3	chr3	131462212	131502983	40772	6469	0.158663
ENSG00000103544	C16orf62	chr16	19555240	19706793	151554	24044	0.15865
ENSG00000137494	ANKRD42	chr11	83193739	83260694	66956	10599	0.158298
ENSG00000130856	ZNF236	chr18	76822607	76970727	148121	23419	0.158107
ENSG00000117475	BLZF1	chr1	169367970	169396540	28571	4517	0.158097
ENSG00000164904	ALDH7A1	chr5	126531200	126595418	53578	8468	0.15805
ENSG00000166734	CASC4	chr15	44288729	44415758	127028	20076	0.158044
ENSG00000198089	SFI1	chr22	31488688	31618586	129864	20500	0.157857
ENSG00000078124	ACER3	chr11	76860867	77026797	165925	26143	0.157559
ENSG00000147905	ZCCHC7	chr9	37120539	37358149	237552	37401	0.157443
ENSG00000101391	CDK5RAP1	chr20	33358839	33401561	42723	6720	0.157292
ENSG00000125967	NECAB3	chr20	33657087	33674463	17377	2730	0.157104
ENSG00000007923	DNAJC11	chr1	6634168	6701924	67757	10643	0.157076
ENSG00000133026	MYH10	chr17	8474205	8630761	156557	24582	0.157016
ENSG00000223501	VPS52	chr6	33250272	33272047	21623	3395	0.157009
ENSG00000011405	PIK3C2A	chr11	17077730	17207983	130191	20414	0.1568
ENSG00000014164	ZC3H3	chr8	143437655	143541453	103799	16273	0.156774
ENSG00000109920	FNBP4	chr11	47716517	47767443	50927	7963	0.156361
ENSG00000162004	CCDC78	chr16	722582	726954	3892	608	0.156218
ENSG00000138744	NAAA	chr4	75913657	75941051	26707	4172	0.156214
ENSG00000169871	TRIM56	chr7	101085439	101097967	12529	1956	0.156118
ENSG00000108306	FBXL20	chr17	39252644	39402523	149020	23250	0.156019
ENSG00000072422	RHOBTB1	chr10	60869438	61001440	74810	11668	0.155968
ENSG00000170903	MSANTD4	chr11	105995623	106022403	26781	4174	0.155857
ENSG00000165475	CRYL1	chr13	20403667	20525857	122191	19019	0.15565
ENSG00000164171	ITGA2	chr5	52989326	53094779	105454	16413	0.155641
ENSG00000154310	TNIK	chr3	171061339	171460408	399070	62063	0.155519
ENSG00000196639	HRH1	chr3	11137093	11263557	109030	16948	0.155443
ENSG00000127914	AKAP9	chr7	91940867	92110673	169807	26359	0.155229
ENSG00000091436	MAP3K20	chr2	173075435	173268010	192576	29884	0.15518
ENSG00000164074	ABHD18	chr4	127965306	128039711	65300	10126	0.155069
ENSG00000133943	C14orf159	chr14	91060333	91225632	111570	17293	0.154997
ENSG00000138772	ANXA3	chr4	78551519	78610451	58933	9127	0.154871
ENSG00000214013	GANC	chr15	42273233	42356935	83278	12893	0.154819
ENSG00000143457	GOLPH3L	chr1	150646225	150697144	50800	7864	0.154803
ENSG00000064999	ANKS1A	chr6	34889265	35091413	202149	31277	0.154723
ENSG00000101333	PLCB4	chr20	9068763	9481242	412189	63763	0.154694
ENSG00000108474	PIGL	chr17	16217191	16351797	109050	16861	0.154617
ENSG00000154358	OBSCN	chr1	228208130	228378874	170745	26386	0.154535
ENSG00000109686	SH3D19	chr4	151102751	151325632	106320	16420	0.154439
ENSG00000169116	PARM1	chr4	74933095	75050115	116998	18058	0.154345
ENSG00000177830	CHID1	chr11	867860	915058	43066	6647	0.154344
ENSG00000105983	LMBR1	chr7	156668946	156893230	215440	33208	0.15414
ENSG00000083828	ZNF586	chr19	57769655	57819939	44998	6934	0.154096
ENSG00000101052	IFT52	chr20	43590931	43647296	56366	8672	0.153852
ENSG00000149596	JPH2	chr20	44111695	44187578	10277	1581	0.153839
ENSG00000197008	ZNF138	chr7	64794388	64833681	39240	6036	0.153823
ENSG00000154217	PITPNC1	chr17	67377281	67697261	319798	49187	0.153806
ENSG00000139344	AMDHD1	chr12	95943293	95968716	25424	3910	0.153792
ENSG00000101464	PIGU	chr20	34560542	34698790	116544	17918	0.153745
ENSG00000111344	RASAL1	chr12	113098819	113136239	37421	5753	0.153737
ENSG00000161048	NAPEPLD	chr7	103099776	103149560	49457	7603	0.15373
ENSG00000185278	ZBTB37	chr1	173868082	173903549	34594	5318	0.153726
ENSG00000127870	RNF6	chr13	26132115	26222493	90379	13891	0.153697
ENSG00000196132	MYT1	chr20	64151791	64242253	90463	13895	0.153599
ENSG00000164087	POC1A	chr3	52075253	52154690	79438	12195	0.153516
ENSG00000085831	TTC39A	chr1	51287258	51345116	57859	8882	0.153511
ENSG00000134070	IRAK2	chr3	10164865	10243743	78879	12060	0.152892
ENSG00000214113	LYRM4	chr6	5102593	5260939	158347	24210	0.152892
ENSG00000135457	TFCP2	chr12	51093663	51173134	79219	12109	0.152855
ENSG00000143850	PLEKHA6	chr1	204218851	204377665	141066	21538	0.15268
ENSG00000085491	SLC25A24	chr1	108134036	108200849	66323	10125	0.152662
ENSG00000112144	ICK	chr6	53001279	53061802	60492	9231	0.152599
ENSG00000130529	TRPM4	chr19	49157741	49211836	54096	8253	0.152562
ENSG00000187017	ESPN	chr1	6424788	6461370	36157	5513	0.152474
ENSG00000177030	DEAF1	chr11	644233	706715	51300	7819	0.152417
ENSG00000221886	ZBED8	chr5	160393148	160400097	6509	992	0.152404
ENSG00000048649	RSF1	chr11	77659996	77821017	161022	24478	0.152016
ENSG00000066777	ARFGEF1	chr8	67173511	67343677	168191	25560	0.15197
ENSG00000152359	POC5	chr5	75674124	75717481	43358	6584	0.151852
ENSG00000147996	CBWD5	chr9	65668805	65734041	58243	8844	0.151847
ENSG00000128536	CDHR3	chr7	105876796	106033773	70534	10709	0.151827
ENSG00000153006	SREK1IP1	chr5	64718144	64768685	50542	7672	0.151795
ENSG00000168434	COG7	chr16	23388493	23453180	64688	9813	0.151697
ENSG00000139496	NUP58	chr13	25301524	25349800	40893	6203	0.151689
ENSG00000026559	KCNG1	chr20	51003656	51023129	19474	2952	0.151587
ENSG00000197763	TXNRD3	chr3	126607052	126655155	48104	7286	0.151463
ENSG00000169696	ASPSCR1	chr17	81976807	82017406	39857	6035	0.151416
ENSG00000137413	TAF8	chr6	42050513	42087461	36559	5522	0.151044
ENSG00000115998	C2orf42	chr2	70149880	70248615	41192	6219	0.150976
ENSG00000131375	CAPN7	chr3	15206152	15252918	46676	7045	0.150934
ENSG00000134508	CABLES1	chr18	23134564	23260467	124705	18811	0.150844
ENSG00000149054	ZNF215	chr11	6926404	7001004	58210	8777	0.150782
ENSG00000198793	MTOR	chr1	11106535	11262507	155973	23499	0.150661
ENSG00000105993	DNAJB6	chr7	157335381	157417439	80474	12123	0.150645
ENSG00000106049	HIBADH	chr7	27525442	27662995	137554	20719	0.150624
ENSG00000075043	KCNQ2	chr20	63400210	63472677	72468	10910	0.150549
ENSG00000167306	MYO5B	chr18	49822813	50195093	372281	56032	0.15051
ENSG00000090905	TNRC6A	chr16	24610209	24827632	50385	7583	0.150501
ENSG00000215114	UBXN2B	chr8	58411264	58451501	40238	6054	0.150455
ENSG00000104361	NIPAL2	chr8	98189833	98294393	104504	15718	0.150406
ENSG00000100714	MTHFD1	chr14	64388031	64463457	75427	11343	0.150384
ENSG00000170242	USP47	chr11	11841423	11959323	117180	17614	0.150316
ENSG00000162971	TYW5	chr2	199929975	199955736	25762	3870	0.150221
ENSG00000185973	TMLHE	chrX	155490115	155669944	122822	18445	0.150177
ENSG00000164010	ERMAP	chr1	42817124	42844989	27859	4183	0.150149
ENSG00000164654	MIOS	chr7	7566872	7608929	42054	6314	0.15014
ENSG00000006611	USH1C	chr11	17493895	17544416	50522	7582	0.150073
ENSG00000163682	RPL9	chr4	39454124	39458948	4825	724	0.150052
ENSG00000079335	CDC14A	chr1	100345025	100520277	167787	25159	0.149946
ENSG00000198246	SLC29A3	chr10	71319258	71363385	44128	6609	0.149769
ENSG00000257923	CUX1	chr7	101815904	102283957	468054	70050	0.149662
ENSG00000111666	CHPT1	chr12	101696947	101744140	46384	6939	0.149599
ENSG00000142230	SAE1	chr19	47113274	47210636	79362	11864	0.149492
ENSG00000175662	TOM1L2	chr17	17843511	17972422	128910	19255	0.149368
ENSG00000188677	PARVB	chr22	43999211	44172949	173739	25942	0.149316
ENSG00000198646	NCOA6	chr20	34689097	34825649	128732	19215	0.149264
ENSG00000038382	TRIO	chr5	14143702	14532128	388427	57953	0.149199
ENSG00000130023	ERMARD	chr6	169751622	169781584	29880	4458	0.149197
ENSG00000196208	GREB1	chr2	11482341	11642788	102946	15357	0.149175
ENSG00000277149	TYW1B	chr7	72558744	72828198	269455	40195	0.149171
ENSG00000145012	LPP	chr3	188153284	188890671	677739	101035	0.149077
ENSG00000135604	STX11	chr6	144150526	144188370	37845	5638	0.148976
ENSG00000141027	NCOR1	chr17	16029157	16218185	186393	27756	0.148911
ENSG00000163697	APBB2	chr4	40810027	41216714	399926	59537	0.14887
ENSG00000142661	MYOM3	chr1	24056035	24112175	56139	8357	0.148863
ENSG00000132394	EEFSEC	chr3	128153454	128408646	255193	37986	0.148852
ENSG00000171517	LPAR3	chr1	84811602	84893213	81612	12137	0.148716
ENSG00000162923	WDR26	chr1	224385143	224437033	51891	7714	0.148658
ENSG00000137074	APTX	chr9	32972606	33025168	29035	4311	0.148476
ENSG00000103381	CPPED1	chr16	12659799	12804017	144219	21399	0.148379
ENSG00000182973	CNOT10	chr3	32685145	32773875	88731	13163	0.148347
ENSG00000139410	SDSL	chr12	113422237	113438276	16040	2379	0.148317
ENSG00000204977	TRIM13	chr13	49995888	50020481	21433	3178	0.148276
ENSG00000154914	USP43	chr17	9644698	9729691	84155	12477	0.148262
ENSG00000164162	ANAPC10	chr4	144831908	145098541	103214	15285	0.14809
ENSG00000068024	HDAC4	chr2	239048168	239401654	353487	52331	0.148042
ENSG00000111647	UHRF1BP1L	chr12	100028455	100142848	105773	15639	0.147854
ENSG00000105662	CRTC1	chr19	18683677	18782333	98657	14566	0.147643
ENSG00000168280	KIF5C	chr2	148875250	149026759	151510	22352	0.147528
ENSG00000100890	KIAA0391	chr14	35121846	35277614	151496	22263	0.146954
ENSG00000105559	PLEKHA4	chr19	48837097	48868632	31536	4634	0.146943
ENSG00000119471	HSDL2	chr9	112379937	112472410	92474	13588	0.146939
ENSG00000189180	ZNF33A	chr10	38010650	38065088	54420	7996	0.146931
ENSG00000170185	USP38	chr4	143184917	143223830	38914	5717	0.146914
ENSG00000113845	TIMMDC1	chr3	119498532	119525090	26559	3901	0.146881
ENSG00000152527	PLEKHH2	chr2	43637273	43767987	130715	19199	0.146877
ENSG00000177119	ANO6	chr12	45215987	45440404	224385	32955	0.146868
ENSG00000120318	ARAP3	chr5	141653401	141682221	28821	4228	0.146699
ENSG00000106948	AKNA	chr9	114334156	114394405	60250	8833	0.146606
ENSG00000139990	DCAF5	chr14	69050881	69153150	102246	14989	0.146597
ENSG00000092931	MFSD11	chr17	76735865	76781449	42722	6262	0.146576
ENSG00000180488	MIGA1	chr1	77779624	77879539	99916	14644	0.146563
ENSG00000121039	RDH10	chr8	73294612	73325281	30670	4495	0.14656
ENSG00000025293	PHF20	chr20	35771974	35950381	178399	26144	0.146548
ENSG00000103494	RPGRIP1L	chr16	53597683	53703938	103948	15230	0.146516
ENSG00000069943	PIGB	chr15	55318960	55355648	36689	5373	0.146447
ENSG00000103351	CLUAP1	chr16	3500924	3539048	38125	5571	0.146125
ENSG00000160305	DIP2A	chr21	46458899	46569852	110903	16196	0.146038
ENSG00000172159	FRMD3	chr9	83242990	83538546	295449	43100	0.14588
ENSG00000001629	ANKIB1	chr7	92246234	92401384	155151	22629	0.145851
ENSG00000160551	TAOK1	chr17	29390464	29551904	161305	23524	0.145836
ENSG00000023839	ABCC2	chr10	99782732	99852192	69461	10128	0.145808
ENSG00000165494	PCF11	chr11	83156988	83187451	30464	4437	0.145647
ENSG00000168243	GNG4	chr1	235547687	235650754	103068	15004	0.145574
ENSG00000131848	ZSCAN5A	chr19	56219670	56368383	148714	21646	0.145555
ENSG00000149260	CAPN5	chr11	77066932	77126155	59215	8617	0.145521
ENSG00000054690	PLEKHH1	chr14	67533301	67589612	56312	8192	0.145475
ENSG00000100281	HMGXB4	chr22	35257452	35295807	38321	5571	0.145377
ENSG00000172262	ZNF131	chr5	43065176	43192021	124441	18082	0.145306
ENSG00000150722	PPP1R1C	chr2	181954241	182131398	177158	25740	0.145294
ENSG00000169062	UPF3A	chr13	114281584	114305817	24234	3520	0.14525
ENSG00000166123	GPT2	chr16	46884378	46931297	46920	6811	0.145162
ENSG00000036549	ZZZ3	chr1	77562416	77683419	121004	17552	0.145053
ENSG00000095383	TBC1D2	chr9	98198999	98255721	56723	8226	0.145021
ENSG00000171862	PTEN	chr10	87863113	87971930	108818	15769	0.144912
ENSG00000064932	SBNO2	chr19	1107636	1174283	66648	9656	0.144881
ENSG00000123124	WWP1	chr8	86342738	86478420	135683	19635	0.144712
ENSG00000173193	PARP14	chr3	122680618	122730840	50223	7264	0.144635
ENSG00000075399	VPS9D1	chr16	89707134	89720986	13853	2003	0.14459
ENSG00000112624	BICRAL	chr6	42746958	42868560	121603	17559	0.144396
ENSG00000079387	SENP1	chr12	48042898	48106308	63411	9156	0.144391
ENSG00000163170	BOLA3	chr2	74135398	74147994	12597	1818	0.14432
ENSG00000065883	CDK13	chr7	39950037	40097134	147098	21219	0.144251
ENSG00000104856	RELB	chr19	45001430	45038198	36765	5299	0.144132
ENSG00000007402	CACNA2D2	chr3	50362799	50504244	141443	20366	0.143987
ENSG00000080345	RIF1	chr2	151409883	151508013	88331	12713	0.143925
ENSG00000189079	ARID2	chr12	45729665	45908040	178376	25672	0.143921
ENSG00000161558	TMEM143	chr19	48332356	48364237	31882	4587	0.143874
ENSG00000005700	IBTK	chr6	82169983	82247754	77772	11188	0.143856
ENSG00000001497	LAS1L	chrX	65512582	65534775	22175	3187	0.14372
ENSG00000168944	CEP120	chr5	123344885	123423592	78590	11292	0.143682
ENSG00000088179	PTPN4	chr2	119759631	119983818	224188	32183	0.143554
ENSG00000167220	HDHD2	chr18	47107403	47150520	43118	6189	0.143536
ENSG00000185238	PRMT3	chr11	20387530	20509294	121765	17467	0.143448
ENSG00000051128	HOMER3	chr19	18929201	18941261	12012	1723	0.14344
ENSG00000083290	ULK2	chr17	19770829	19867936	97107	13926	0.143409
ENSG00000168778	TCTN2	chr12	123671113	123708403	37291	5342	0.143252
ENSG00000149308	NPAT	chr11	108157215	108222642	65428	9366	0.14315
ENSG00000149262	INTS4	chr11	77878720	77994678	115959	16599	0.143145
ENSG00000171055	FEZ2	chr2	36531805	36646087	66387	9499	0.143085
ENSG00000051382	PIK3CB	chr3	138652699	138834938	106661	15249	0.142967
ENSG00000101247	NDUFAF5	chr20	13784950	13821582	36633	5230	0.142767
ENSG00000122783	C7orf49	chr7	135092363	135170795	78376	11189	0.142761
ENSG00000164494	PDSS2	chr6	107152557	107459564	307008	43814	0.142713
ENSG00000150527	CTAGE5	chr14	39230231	39388513	158283	22580	0.142656
ENSG00000165959	CLMN	chr14	95181940	95319906	137967	19672	0.142585
ENSG00000204624	DISP3	chr1	11479166	11537584	58419	8322	0.142454
ENSG00000112234	FBXL4	chr6	98868538	98948006	79469	11303	0.142232
ENSG00000075188	NUP37	chr12	102073103	102120124	45895	6518	0.14202
ENSG00000141968	VAV1	chr19	6772714	6857366	84653	12002	0.141779
ENSG00000102699	PARP4	chr13	24420926	24512810	91885	13011	0.141601
ENSG00000169288	MRPL1	chr4	77862520	77952790	90271	12774	0.141507
ENSG00000155744	FAM126B	chr2	200973718	201071671	97952	13859	0.141488
ENSG00000134779	TPGS2	chr18	36777647	36829216	46211	6531	0.14133
ENSG00000146410	MTFR2	chr6	136231024	136250335	19301	2725	0.141184
ENSG00000178694	NSUN3	chr3	94062916	94128545	65630	9263	0.14114
ENSG00000006607	FARP2	chr2	241356243	241494841	138599	19559	0.141119
ENSG00000008394	MGST1	chr12	16347142	16609259	29544	4169	0.141112
ENSG00000113569	NUP155	chr5	37288137	37371181	83045	11715	0.141068
ENSG00000151876	FBXO4	chr5	41925254	41941743	16490	2325	0.140995
ENSG00000240344	PPIL3	chr2	200870907	200889303	18370	2590	0.140991
ENSG00000004399	PLXND1	chr3	129555175	129606818	51644	7281	0.140984
ENSG00000169249	ZRSR2	chrX	15790472	15823260	32789	4620	0.140901
ENSG00000125703	ATG4C	chr1	62784135	62865513	81379	11464	0.140872
ENSG00000117305	HMGCL	chr1	23801885	23838620	23575	3321	0.14087
ENSG00000136542	GALNT5	chr2	157257598	157314211	56614	7971	0.140796
ENSG00000065833	ME1	chr6	83210389	83431071	220683	31031	0.140613
ENSG00000166130	IKBIP	chr12	98613405	98645113	31709	4457	0.140559
ENSG00000132330	SCLY	chr2	238060889	238099413	38525	5415	0.140558
ENSG00000117650	NEK2	chr1	211658657	211675630	16974	2384	0.14045
ENSG00000198130	HIBCH	chr2	190189735	190344193	116125	16298	0.140349
ENSG00000130038	CRACR2A	chr12	3606633	3764819	105155	14752	0.140288
ENSG00000138674	SEC31A	chr4	82818661	82901166	72606	10185	0.140278
ENSG00000172175	MALT1	chr18	58671386	58754477	83092	11655	0.140266
ENSG00000028203	VEZT	chr12	95217746	95302790	85045	11925	0.14022
ENSG00000138316	ADAMTS14	chr10	70672803	70762441	89639	12555	0.140062
ENSG00000168487	BMP1	chr8	22164736	22212326	47591	6665	0.140047
ENSG00000171105	INSR	chr19	7112255	7294034	181780	25449	0.139999
ENSG00000107968	MAP3K8	chr10	30433937	30461833	27897	3901	0.139836
ENSG00000173706	HEG1	chr3	124965710	125055958	52020	7272	0.139792
ENSG00000165275	TRMT10B	chr9	37753803	37778972	25156	3516	0.139768
ENSG00000172915	NBEA	chr13	34942287	35673022	730417	102065	0.139735
ENSG00000153292	ADGRF1	chr6	46997703	47042363	44661	6237	0.139652
ENSG00000164066	INTU	chr4	127623271	127726737	103467	14439	0.139552
ENSG00000129667	RHBDF2	chr17	76470891	76501790	30517	4256	0.139463
ENSG00000124198	ARFGEF2	chr20	48921890	49036693	114804	16000	0.139368
ENSG00000173230	GOLGB1	chr3	121663199	121749767	86569	12059	0.139299
ENSG00000053747	LAMA3	chr18	23689443	23955066	265624	36995	0.139276
ENSG00000105963	ADAP1	chr7	897901	955407	56795	7907	0.13922
ENSG00000176783	RUFY1	chr5	179550558	179610026	59469	8278	0.139199
ENSG00000179588	ZFPM1	chr16	88453317	88537016	83700	11642	0.139092
ENSG00000159433	STARD9	chr15	42575659	42720981	145201	20195	0.139083
ENSG00000175581	MRPL48	chr11	73787316	73865133	77296	10743	0.138985
ENSG00000173273	TNKS	chr8	9555914	9782346	226433	31437	0.138836
ENSG00000005189	REXO5	chr16	20806429	20849668	43170	5985	0.138638
ENSG00000165359	INTS6L	chrX	135520643	135582510	61851	8563	0.138446
ENSG00000108641	B9D1	chr17	19337554	19378182	40629	5619	0.1383
ENSG00000111110	PPM1H	chr12	62643982	62935037	291056	40246	0.138276
ENSG00000155561	NUP205	chr7	135557919	135648757	90839	12550	0.138157
ENSG00000162928	PEX13	chr2	61017225	61051990	34766	4801	0.138095
ENSG00000151276	MAGI1	chr3	65353525	66038834	685310	94637	0.138094
ENSG00000172731	LRRC20	chr10	70298970	70382650	82942	11438	0.137904
ENSG00000130349	C6orf203	chr6	107028213	107051342	23130	3189	0.137873
ENSG00000188428	BLOC1S5	chr6	8013567	8064414	50848	7009	0.137842
ENSG00000168522	FNTA	chr8	43034194	43085788	29636	4082	0.137738
ENSG00000153317	ASAP1	chr8	130052104	130443660	349865	48117	0.13753
ENSG00000135336	ORC3	chr6	87590067	87667453	77331	10631	0.137474
ENSG00000171703	TCEA2	chr20	64049836	64072347	9203	1265	0.137455
ENSG00000109674	NEIL3	chr4	177309836	177362943	53108	7299	0.137437
ENSG00000166348	USP54	chr10	73497538	73625953	77971	10710	0.137359
ENSG00000156162	DPY19L4	chr8	94719703	94793836	74134	10181	0.137332
ENSG00000131067	GGT7	chr20	34844720	34872860	28141	3864	0.137309
ENSG00000112419	PHACTR2	chr6	143536845	143831185	223006	30608	0.137252
ENSG00000105329	TGFB1	chr19	41301587	41353911	52325	7179	0.1372
ENSG00000075407	ZNF37A	chr10	38094334	38150293	29013	3980	0.13718
ENSG00000059691	GATB	chr4	151670504	151761023	90520	12408	0.137075
ENSG00000131503	ANKHD1	chr5	140401814	140539856	138043	18916	0.13703
ENSG00000137449	CPEB2	chr4	15002674	15070153	66254	9068	0.136867
ENSG00000114026	OGG1	chr3	9749944	9788219	38276	5237	0.136822
ENSG00000214941	ZSWIM7	chr17	15976560	15999717	23133	3165	0.136818
ENSG00000198064	NPIPB13	chr16	30222937	30254510	12873	1761	0.136798
ENSG00000152256	PDK1	chr2	172555373	172608669	52701	7202	0.136658
ENSG00000244405	ETV5	chr3	186046308	186110318	62805	8582	0.136645
ENSG00000135341	MAP3K7	chr6	90513573	90587045	73473	10035	0.136581
ENSG00000115295	CLIP4	chr2	29097705	29189643	68388	9336	0.136515
ENSG00000009844	VTA1	chr6	142147162	142224689	77460	10568	0.136432
ENSG00000170430	MGMT	chr10	129467184	129768007	300824	41029	0.136389
ENSG00000132466	ANKRD17	chr4	73073376	73258798	183085	24970	0.136385
ENSG00000154229	PRKCA	chr17	66302636	66810743	508108	69288	0.136365
ENSG00000186260	MKL2	chr16	14071321	14266773	195435	26626	0.13624
ENSG00000205707	ETFRF1	chr12	25195216	25209645	14430	1965	0.136175
ENSG00000185808	PIGP	chr21	37059170	37073170	14001	1905	0.136062
ENSG00000145833	DDX46	chr5	134758771	134855133	72358	9844	0.136046
ENSG00000182903	ZNF721	chr4	425815	499156	48353	6575	0.135979
ENSG00000134324	LPIN1	chr2	11677595	11827409	103076	14014	0.135958
ENSG00000164574	GALNT10	chr5	154190730	154420984	230255	31257	0.135749
ENSG00000148824	MTG1	chr10	133394094	133421307	26500	3593	0.135585
ENSG00000169379	ARL13B	chr3	93980139	94055668	75530	10214	0.135231
ENSG00000142794	NBPF3	chr1	21440128	21485005	44755	6051	0.135203
ENSG00000167972	ABCA3	chr16	2275881	2340746	64866	8762	0.135078
ENSG00000115827	DCAF17	chr2	171434217	171485052	50802	6862	0.135073
ENSG00000157823	AP3S2	chr15	89830599	89894638	63744	8608	0.13504
ENSG00000092929	UNC13D	chr17	75827225	75844717	17493	2357	0.13474
ENSG00000160360	GPSM1	chr9	136327476	136359605	32126	4328	0.13472
ENSG00000166451	CENPN	chr16	81006498	81033114	22825	3074	0.134677
ENSG00000158528	PPP1R9A	chr7	94907202	95296415	388779	52353	0.13466
ENSG00000142892	PIGK	chr1	77088990	77219430	130441	17560	0.13462
ENSG00000135108	FBXO21	chr12	117141988	117190531	48544	6529	0.134497
ENSG00000125818	PSMF1	chr20	1113263	1189415	55116	7410	0.134444
ENSG00000198799	LRIG2	chr1	113073209	113132260	59052	7939	0.134441
ENSG00000148468	FAM171A1	chr10	15211643	15371062	159417	21399	0.134233
ENSG00000183826	BTBD9	chr6	38168451	38640148	427617	57400	0.134232
ENSG00000085982	USP40	chr2	233475520	233566782	90071	12089	0.134216
ENSG00000140632	GLYR1	chr16	4803203	4847342	44140	5920	0.134119
ENSG00000117899	MESD	chr15	80946289	80989878	43590	5835	0.133861
ENSG00000119965	C10orf88	chr10	122930903	122954403	22896	3063	0.133779
ENSG00000047230	CTPS2	chrX	16588003	16712936	124631	16664	0.133707
ENSG00000100865	CINP	chr14	102341102	102362916	20274	2710	0.133669
ENSG00000065135	GNAI3	chr1	109548611	109618321	69711	9308	0.133523
ENSG00000188807	TMEM201	chr1	9588922	9614873	25952	3464	0.133477
ENSG00000188878	FBF1	chr17	75909574	75941140	26871	3585	0.133415
ENSG00000187239	FNBP1	chr9	129887187	130043194	156008	20801	0.133333
ENSG00000165304	MELK	chr9	36572862	36677683	104822	13963	0.133207
ENSG00000136147	PHF11	chr13	49495610	49528987	33027	4398	0.133164
ENSG00000176915	ANKLE2	chr12	132725503	132761888	36386	4845	0.133156
ENSG00000196290	NIF3L1	chr2	200889327	200903930	14543	1936	0.133122
ENSG00000151422	FER	chr5	108747822	109196841	449020	59766	0.133103
ENSG00000079277	MKNK1	chr1	46557408	46616843	46862	6233	0.133008
ENSG00000127481	UBR4	chr1	19074506	19210276	135771	18032	0.132812
ENSG00000257365	FNTB	chr14	64986720	65062652	75879	10074	0.132764
ENSG00000130177	CDC16	chr13	114234887	114272723	37747	5008	0.132673
ENSG00000165801	ARHGEF40	chr14	21070270	21090240	19283	2558	0.132656
ENSG00000069966	GNB5	chr15	52115105	52191369	59063	7824	0.132469
ENSG00000071243	ING3	chr7	120950749	120977216	26468	3504	0.132386
ENSG00000205758	CRYZL1	chr21	33589341	33643926	52998	7013	0.132326
ENSG00000125124	BBS2	chr16	56466836	56520283	49881	6585	0.132014
ENSG00000213085	CFAP45	chr1	159872364	159900163	27800	3663	0.131763
ENSG00000182831	C16orf72	chr16	9091648	9121640	29993	3951	0.131731
ENSG00000143970	ASXL2	chr2	25733753	25878516	140775	18537	0.131678
ENSG00000185158	LRRC37B	chr17	32007872	32053504	45633	6002	0.131528
ENSG00000101310	SEC23B	chr20	18507493	18561415	53861	7083	0.131505
ENSG00000108559	NUP88	chr17	5360963	5420160	59198	7783	0.131474
ENSG00000163807	KIAA1143	chr3	44737661	44761662	12919	1698	0.131434
ENSG00000122778	KIAA1549	chr7	138831381	138981318	149938	19690	0.131321
ENSG00000136143	SUCLA2	chr13	47936491	48001354	58699	7706	0.13128
ENSG00000205356	TECPR1	chr7	98214624	98252251	37628	4931	0.131046
ENSG00000147231	CXorf57	chrX	106611930	106679442	67471	8838	0.13099
ENSG00000146426	TIAM2	chr6	154832697	155257723	108112	14161	0.130985
ENSG00000186017	ZNF566	chr19	36445119	36489902	44743	5860	0.13097
ENSG00000152942	RAD17	chr5	69369293	69414801	45505	5956	0.130887
ENSG00000128563	PRKRIP1	chr7	102363872	102426676	62795	8219	0.130886
ENSG00000169047	IRS1	chr2	226731317	226799759	68443	8958	0.130883
ENSG00000144535	DIS3L2	chr2	231961245	232344350	379316	49634	0.130851
ENSG00000124783	SSR1	chr6	7268306	7347446	32065	4194	0.130797
ENSG00000138376	BARD1	chr2	214725646	214809711	84066	10991	0.130743
ENSG00000070882	OSBPL3	chr7	24796539	24981634	183650	24010	0.130738
ENSG00000149084	HSD17B12	chr11	43680558	43856617	176060	22983	0.130541
ENSG00000115616	SLC9A2	chr2	102619707	102711318	91612	11952	0.130463
ENSG00000023228	NDUFS1	chr2	206114817	206159603	44787	5843	0.130462
ENSG00000130703	OSBPL2	chr20	62231922	62296213	57728	7528	0.130405
ENSG00000005436	GCFC2	chr2	75652000	75710989	48284	6296	0.130395
ENSG00000131373	HACL1	chr3	15560704	15601852	41128	5362	0.130373
ENSG00000129292	PHF20L1	chr8	132775358	132848807	49942	6510	0.130351
ENSG00000148143	ZNF462	chr9	106863097	107013634	150538	19608	0.130253
ENSG00000100325	ASCC2	chr22	29788608	29838304	49667	6469	0.130247
ENSG00000204842	ATXN2	chr12	111452214	111599676	147463	19157	0.129911
ENSG00000174501	ANKRD36C	chr2	95836919	95991831	154913	20123	0.129899
ENSG00000162623	TYW3	chr1	74733152	74766678	33523	4351	0.129791
ENSG00000184384	MAML2	chr11	95976598	96343180	366583	47573	0.129774
ENSG00000189362	NEMP2	chr2	190504342	190534722	15622	2027	0.129753
ENSG00000125772	GPCPD1	chr20	5544404	5611026	66623	8639	0.12967
ENSG00000123908	AGO2	chr8	140520156	140635619	115464	14966	0.129616
ENSG00000111424	VDR	chr12	47841537	47943048	63486	8223	0.129525
ENSG00000125459	MSTO1	chr1	155610205	155614967	4750	615	0.129474
ENSG00000118058	KMT2A	chr11	118436490	118526832	90343	11689	0.129385
ENSG00000197226	TBC1D9B	chr5	179862066	179907859	45794	5917	0.129209
ENSG00000180938	ZNF572	chr8	124973298	124979389	6092	787	0.129186
ENSG00000087842	PIR	chrX	15384799	15493564	108766	14050	0.129176
ENSG00000103274	NUBP1	chr16	10743786	10769351	25511	3295	0.12916
ENSG00000166847	DCTN5	chr16	23641392	23677455	36064	4653	0.129021
ENSG00000157450	RNF111	chr15	58865175	59097419	109765	14144	0.128857
ENSG00000082516	GEMIN5	chr5	154887416	154938209	50794	6543	0.128814
ENSG00000263528	IKBKE	chr1	206470476	206496889	26414	3402	0.128795
ENSG00000119778	ATAD2B	chr2	23748664	23927114	178395	22951	0.128653
ENSG00000128849	CGNL1	chr15	57375967	57550727	174223	22410	0.128628
ENSG00000196652	ZKSCAN5	chr7	99504651	99534700	30050	3861	0.128486
ENSG00000009954	BAZ1B	chr7	73440398	73522278	81875	10510	0.128366
ENSG00000139835	GRTP1	chr13	113324164	113364148	39959	5127	0.128307
ENSG00000172728	FUT10	chr8	33370824	33473422	102599	13136	0.128032
ENSG00000100505	TRIM9	chr14	50975262	51096061	120800	15463	0.128005
ENSG00000029153	ARNTL2	chr12	27332854	27425289	87975	11256	0.127945
ENSG00000121897	LIAS	chr4	39458587	39485109	20920	2674	0.12782
ENSG00000138442	WDR12	chr2	202874782	203014798	37445	4773	0.127467
ENSG00000137145	DENND4C	chr9	19230435	19373545	82788	10551	0.127446
ENSG00000087206	UIMC1	chr5	176905005	177022633	101747	12965	0.127424
ENSG00000204991	SPIRE2	chr16	89818179	89871319	42821	5455	0.127391
ENSG00000074657	ZNF532	chr18	58862600	58986480	123881	15778	0.127364
ENSG00000175866	BAIAP2	chr17	81035122	81117432	82311	10474	0.127249
ENSG00000162695	SLC30A7	chr1	100896076	100981753	85678	10896	0.127174
ENSG00000089289	IGBP1	chrX	70133449	70166324	32876	4180	0.127144
ENSG00000100767	PAPLN	chr14	73237497	73274640	37045	4709	0.127116
ENSG00000115841	RMDN2	chr2	37923187	38067142	92426	11746	0.127085
ENSG00000243927	MRPS6	chr21	34073224	34143034	69512	8825	0.126956
ENSG00000155629	PIK3AP1	chr10	96593312	96720514	127203	16141	0.126892
ENSG00000065615	CYB5R4	chr6	83859643	83967424	107782	13673	0.126858
ENSG00000135365	PHF21A	chr11	45929323	46121178	188613	23921	0.126826
ENSG00000114126	TFDP2	chr3	141944428	142149544	205105	25987	0.126701
ENSG00000107651	SEC23IP	chr10	119892711	119944658	51948	6569	0.126453
ENSG00000137871	ZNF280D	chr15	56630181	56918571	288391	36467	0.12645
ENSG00000100722	ZC3H14	chr14	88562909	88627596	64688	8179	0.126438
ENSG00000221838	AP4M1	chr7	100101549	100110345	8789	1111	0.126408
ENSG00000163161	ERCC3	chr2	127257290	127294176	36887	4660	0.126332
ENSG00000160688	FLAD1	chr1	154983338	154993111	9753	1231	0.126218
ENSG00000119203	CPSF3	chr2	9423568	9473101	49534	6245	0.126075
ENSG00000151748	SAV1	chr14	50632058	50668331	36274	4572	0.126041
ENSG00000156697	UTP14A	chrX	129906121	129929761	23570	2966	0.125838
ENSG00000185305	ARL15	chr5	53883945	54310582	426638	53678	0.125816
ENSG00000144366	GULP1	chr2	188291669	188595931	304055	38227	0.125724
ENSG00000079805	DNM2	chr19	10718079	10833488	113817	14307	0.125702
ENSG00000163719	MTMR14	chr3	9649433	9702393	52961	6656	0.125677
ENSG00000127804	METTL16	chr17	2405562	2511891	106328	13356	0.125611
ENSG00000130348	QRSL1	chr6	106629578	106668417	38840	4878	0.125592
ENSG00000108469	RECQL5	chr17	75626845	75667189	40345	5066	0.125567
ENSG00000169609	C15orf40	chr15	82988441	83011641	23175	2910	0.125566
ENSG00000075131	TIPIN	chr15	66336206	66386746	20511	2574	0.125494
ENSG00000128891	CCDC32	chr15	40528683	40565057	36375	4560	0.125361
ENSG00000113269	RNF130	chr5	179911651	180072118	117052	14670	0.125329
ENSG00000127922	SEM1	chr7	96481626	96709891	226179	28313	0.12518
ENSG00000128596	CCDC136	chr7	128790757	128822132	30115	3766	0.125054
ENSG00000134882	UBAC2	chr13	99200774	99386434	77747	9711	0.124905
ENSG00000184277	TM2D3	chr15	101621444	101652391	15912	1987	0.124874
ENSG00000175066	GK5	chr3	142157527	142225607	68081	8492	0.124734
ENSG00000183032	SLC25A21	chr14	36678431	37172866	493578	61562	0.124726
ENSG00000103657	HERC1	chr15	63608618	63833942	225300	28100	0.124723
ENSG00000126858	RHOT1	chr17	32142454	32253374	83317	10384	0.124632
ENSG00000154723	ATP5J	chr21	25716503	25735673	19171	2389	0.124615
ENSG00000165699	TSC1	chr9	132891348	132944633	53286	6640	0.124611
ENSG00000137166	FOXP4	chr6	41546426	41602384	55959	6970	0.124555
ENSG00000138175	ARL3	chr10	102673731	102714407	40677	5066	0.124542
ENSG00000154319	FAM167A	chr8	11421463	11474715	53253	6629	0.124481
ENSG00000153066	TXNDC11	chr16	11679080	11742878	63756	7932	0.124412
ENSG00000101144	BMP7	chr20	57168748	57266629	97882	12170	0.124333
ENSG00000180881	CAPS2	chr12	75275979	75390928	114950	14284	0.124263
ENSG00000157426	AASDH	chr4	56338287	56387508	49222	6115	0.124233
ENSG00000196247	ZNF107	chr7	64666083	64711582	44894	5577	0.124226
ENSG00000163596	ICA1L	chr2	202773150	202871985	95676	11878	0.124148
ENSG00000162852	CNST	chr1	246566444	246668584	102139	12675	0.124096
ENSG00000120697	ALG5	chr13	36949775	37000261	49538	6144	0.124026
ENSG00000164081	TEX264	chr3	51662693	51704323	33092	4098	0.123837
ENSG00000167264	DUS2	chr16	67987746	68079320	56365	6979	0.123818
ENSG00000160310	PRMT2	chr21	46635167	46665124	29958	3709	0.123807
ENSG00000116353	MECR	chr1	29192873	29230942	37116	4591	0.123693
ENSG00000151012	SLC7A11	chr4	138164097	138242349	78253	9679	0.123689
ENSG00000154240	CEP112	chr17	65635538	66192084	556040	68769	0.123676
ENSG00000105792	CFAP69	chr7	90245174	90311063	65890	8144	0.1236
ENSG00000067141	NEO1	chr15	73051710	73305206	252723	31200	0.123455
ENSG00000164576	SAP30L	chr5	154445957	154461054	15098	1859	0.123129
ENSG00000154473	BUB3	chr10	123154277	123170467	16191	1991	0.12297
ENSG00000120254	MTHFD1L	chr6	150865549	151101887	236339	29056	0.122942
ENSG00000173218	VANGL1	chr1	115641953	115698224	56272	6917	0.122921
ENSG00000138002	IFT172	chr2	27444371	27489789	45403	5580	0.122899
ENSG00000156374	PCGF6	chr10	103302796	103351134	48339	5937	0.12282
ENSG00000168404	MLKL	chr16	74671855	74700960	28955	3548	0.122535
ENSG00000165476	REEP3	chr10	63521363	63625123	103761	12697	0.122368
ENSG00000116668	SWT1	chr1	185157080	185291765	134607	16462	0.122297
ENSG00000107537	PHYH	chr10	13277796	13302412	22302	2727	0.122276
ENSG00000105464	GRIN2D	chr19	48394875	48444931	50057	6117	0.122201
ENSG00000136161	RCBTB2	chr13	48488959	48533256	44298	5413	0.122195
ENSG00000125885	MCM8	chr20	5950652	5998977	48326	5902	0.122129
ENSG00000155542	SETD9	chr5	56909260	56925532	16273	1987	0.122104
ENSG00000145247	OCIAD2	chr4	48885019	48906937	21810	2663	0.1221
ENSG00000167114	SLC27A4	chr9	128340646	128361470	20825	2542	0.122065
ENSG00000181045	SLC26A11	chr17	80219699	80253500	33071	4036	0.12204
ENSG00000113312	TTC1	chr5	160009113	160065543	56431	6884	0.12199
ENSG00000121064	SCPEP1	chr17	56978105	57006768	28659	3495	0.121951
ENSG00000137819	PAQR5	chr15	69298947	69407780	108834	13270	0.121929
ENSG00000076685	NT5C2	chr10	103088017	103193306	105290	12827	0.121825
ENSG00000132323	ILKAP	chr2	238170401	238203729	33329	4057	0.121726
ENSG00000117262	GPR89A	chr1	145607990	145670648	62659	7626	0.121706
ENSG00000070159	PTPN3	chr9	109375466	109498313	75691	9206	0.121626
ENSG00000151617	EDNRA	chr4	147480917	147544954	64023	7785	0.121597
ENSG00000115825	PRKD3	chr2	37250502	37324808	66575	8086	0.121457
ENSG00000144824	PHLDB2	chr3	111732497	111976517	117338	14251	0.121453
ENSG00000215193	PEX26	chr22	18077920	18131138	27474	3335	0.121387
ENSG00000158019	BABAM2	chr2	27889941	28338901	448152	54385	0.121354
ENSG00000120519	SLC10A7	chr4	146253975	146521964	267990	32507	0.121299
ENSG00000000460	C1orf112	chr1	169662007	169854080	59038	7161	0.121295
ENSG00000125821	DTD1	chr20	18567453	18763917	176025	21327	0.121159
ENSG00000186812	ZNF397	chr18	35241030	35267133	26097	3160	0.121087
ENSG00000144161	ZC3H8	chr2	112211525	112255136	39223	4745	0.120975
ENSG00000060749	QSER1	chr11	32893178	32993316	100139	12110	0.120932
ENSG00000198131	ZNF544	chr19	58228594	58277495	48902	5912	0.120895
ENSG00000169180	XPO6	chr16	28097979	28211920	113926	13768	0.12085
ENSG00000143195	ILDR2	chr1	166895711	166975482	67292	8129	0.120802
ENSG00000105486	LIG1	chr19	48115445	48170603	55159	6663	0.120796
ENSG00000081760	AACS	chr12	125065379	125143333	77955	9405	0.120647
ENSG00000068305	MEF2A	chr15	99565417	99716466	150767	18177	0.120564
ENSG00000089234	BRAP	chr12	111642146	111685986	43841	5283	0.120504
ENSG00000177084	POLE	chr12	132623753	132687365	63598	7662	0.120475
ENSG00000124571	XPO5	chr6	43522330	43576075	53746	6475	0.120474
ENSG00000074621	SLC24A1	chr15	65611366	65660995	34329	4131	0.120336
ENSG00000124588	NQO2	chr6	2987987	3028869	28873	3472	0.120251
ENSG00000137713	PPP2R1B	chr11	111726908	111766427	39520	4751	0.120218
ENSG00000121964	GTDC1	chr2	143938068	144332568	386763	46488	0.120198
ENSG00000135776	ABCB10	chr1	229516582	229558695	42114	5061	0.120174
ENSG00000142798	HSPG2	chr1	21822245	21937297	115053	13825	0.120162
ENSG00000203943	SAMD13	chr1	84298366	84389957	88302	10609	0.120145
ENSG00000167562	ZNF701	chr19	52555457	52587174	16902	2030	0.120104
ENSG00000184402	SS18L1	chr20	62143795	62182484	38690	4645	0.120057
ENSG00000103222	ABCC1	chr16	15949577	16143074	193486	23229	0.120055
ENSG00000228696	ARL17B	chr17	46274784	46361797	62631	7515	0.119989
ENSG00000196187	TMEM63A	chr1	225845536	225882369	36834	4418	0.119944
ENSG00000163001	CFAP36	chr2	55519604	55545879	26276	3151	0.119919
ENSG00000196704	AMZ2	chr17	68247574	68257164	9161	1098	0.119856
ENSG00000127084	FGD3	chr9	92947451	93036236	88786	10638	0.119816
ENSG00000146247	PHIP	chr6	78935867	79078236	142370	17050	0.119758
ENSG00000010318	PHF7	chr3	52410657	52423641	12985	1555	0.119754
ENSG00000198053	SIRPA	chr20	1894167	1940592	45731	5467	0.119547
ENSG00000168661	ZNF30	chr19	34926903	34945170	18262	2181	0.119428
ENSG00000180773	SLC36A4	chr11	93144171	93197964	53793	6417	0.119291
ENSG00000147121	KRBOX4	chrX	46446857	46497422	25362	3023	0.119194
ENSG00000073849	ST6GAL1	chr3	186930485	187078553	148069	17642	0.119147
ENSG00000173575	CHD2	chr15	92900189	93028005	127817	15223	0.1191
ENSG00000162600	OMA1	chr1	58415384	58546802	66082	7865	0.119019
ENSG00000163728	TTC14	chr3	180602130	180617828	15699	1868	0.118988
ENSG00000032389	EIPR1	chr2	3188925	3377882	188958	22478	0.118958
ENSG00000138592	USP8	chr15	50424380	50514419	90038	10705	0.118894
ENSG00000162664	ZNF326	chr1	89995112	90035531	40420	4800	0.118753
ENSG00000140848	CPNE2	chr16	57092537	57148367	55831	6627	0.118697
ENSG00000158006	PAFAH2	chr1	25959767	25998157	38391	4555	0.118648
ENSG00000117625	RCOR3	chr1	211258377	211316385	57107	6772	0.118584
ENSG00000120539	MASTL	chr10	27154824	27186924	32096	3806	0.118582
ENSG00000160216	AGPAT3	chr21	43865186	43986536	121351	14386	0.118549
ENSG00000170456	DENND5B	chr12	31382223	31591097	158638	18797	0.11849
ENSG00000107560	RAB11FIP2	chr10	118004916	118046603	41688	4935	0.118379
ENSG00000113851	CRBN	chr3	3144628	3179727	30719	3636	0.118363
ENSG00000119820	YIPF4	chr2	32277910	32316594	38685	4575	0.118263
ENSG00000196177	ACADSB	chr10	123008979	123058311	49333	5829	0.118156
ENSG00000103489	XYLT1	chr16	17101769	17470881	369113	43605	0.118135
ENSG00000107882	SUFU	chr10	102503987	102633535	129549	15298	0.118087
ENSG00000032219	ARID4A	chr14	58298385	58373887	75349	8891	0.117998
ENSG00000197429	IPP	chr1	45694324	45750650	56327	6633	0.117759
ENSG00000186815	TPCN1	chr12	113221050	113298585	77512	9126	0.117737
ENSG00000082996	RNF13	chr3	149812708	149962139	149432	17593	0.117732
ENSG00000163918	RFC4	chr3	186789880	186807058	16602	1954	0.117697
ENSG00000146909	NOM1	chr7	156949723	156973182	23460	2760	0.117647
ENSG00000170310	STX8	chr17	9250471	9576591	325766	38310	0.1176
ENSG00000047188	YTHDC2	chr5	113513683	113595285	81602	9593	0.117558
ENSG00000165669	FAM204A	chr10	118297930	118342328	44391	5213	0.117434
ENSG00000090989	EXOC1	chr4	55853616	55905034	51398	6034	0.117398
ENSG00000196678	ERI2	chr16	20780193	20900349	26281	3082	0.117271
ENSG00000171320	ESCO2	chr8	27771949	27812640	38255	4485	0.11724
ENSG00000129933	MAU2	chr19	19320681	19358755	38075	4462	0.11719
ENSG00000139133	ALG10	chr12	34022281	34029694	6022	705	0.117071
ENSG00000163536	SERPINI1	chr3	167735243	167825568	90139	10549	0.11703
ENSG00000119661	DNAL1	chr14	73644875	73703732	58734	6869	0.116951
ENSG00000103150	MLYCD	chr16	83899126	83927026	27901	3263	0.116949
ENSG00000166181	API5	chr11	43311963	43344529	32527	3801	0.116857
ENSG00000138031	ADCY3	chr2	24819169	24919839	100671	11751	0.116727
ENSG00000138600	SPPL2A	chr15	50702266	50765808	63543	7417	0.116724
ENSG00000138641	HERC3	chr4	88521048	88708542	116120	13547	0.116664
ENSG00000108932	SLC16A6	chr17	68267026	68291267	24241	2827	0.116621
ENSG00000187860	CCDC157	chr22	30356635	30378658	20195	2353	0.116514
ENSG00000164953	TMEM67	chr8	93754844	93819234	63214	7365	0.116509
ENSG00000124493	GRM4	chr6	34018645	34155622	123272	14334	0.116279
ENSG00000116580	GON4L	chr1	155749662	155859400	109739	12737	0.116066
ENSG00000011114	BTBD7	chr14	93237550	93333092	95543	11085	0.116021
ENSG00000163541	SUCLG1	chr2	84423523	84460045	35958	4171	0.115996
ENSG00000151348	EXT2	chr11	44095549	44245429	149881	17378	0.115945
ENSG00000157617	C2CD2	chr21	41885112	41953890	68779	7962	0.115762
ENSG00000116525	TRIM62	chr1	33145402	33182059	36265	4198	0.115759
ENSG00000113966	ARL6	chr3	97764521	97801242	36589	4222	0.11539
ENSG00000204540	PSORS1C1	chr6	31114750	31140092	25268	2915	0.115363
ENSG00000116406	EDEM3	chr1	184690231	184754913	64683	7458	0.115301
ENSG00000153531	ADPRHL1	chr13	113399610	113453524	31585	3641	0.115276
ENSG00000131746	TNS4	chr17	40475828	40501597	25770	2968	0.115173
ENSG00000178607	ERN1	chr17	64039142	64130819	90984	10468	0.115053
ENSG00000141556	TBCD	chr17	82752064	82945922	193859	22293	0.114996
ENSG00000167637	ZNF283	chr19	43827292	43852017	21525	2475	0.114983
ENSG00000052126	PLEKHA5	chr12	19129752	19376400	246649	28333	0.114872
ENSG00000116095	PLEKHA3	chr2	178480468	178516462	35995	4132	0.114794
ENSG00000166938	DIS3L	chr15	66293217	66333898	40682	4670	0.114793
ENSG00000112394	SLC16A10	chr6	111087503	111231194	143617	16475	0.114715
ENSG00000170234	PWWP2A	chr5	160061801	160119423	43542	4993	0.114671
ENSG00000132326	PER2	chr2	238244038	238290102	44572	5110	0.114646
ENSG00000160051	IQCC	chr1	32205661	32208687	3027	347	0.114635
ENSG00000163933	RFT1	chr3	53088483	53130462	41980	4810	0.114578
ENSG00000187522	HSPA14	chr10	14838164	14871741	33578	3847	0.114569
ENSG00000103091	WDR59	chr16	74871367	75000173	76351	8734	0.114393
ENSG00000123200	ZC3H13	chr13	45954465	46052759	90584	10359	0.114358
ENSG00000162129	CLPB	chr11	72292425	72434680	142224	16259	0.11432
ENSG00000101439	CST3	chr20	23626706	23638473	11321	1294	0.114301
ENSG00000157036	EXOG	chr3	38496127	38542161	29825	3408	0.114267
ENSG00000198919	DZIP3	chr3	108589682	108694846	105165	12010	0.114201
ENSG00000197535	MYO5A	chr15	52307283	52529050	221768	25309	0.114124
ENSG00000163946	FAM208A	chr3	56620133	56683237	63105	7201	0.114111
ENSG00000163507	KIAA1524	chr3	108549869	108589644	39776	4537	0.114064
ENSG00000130304	SLC27A1	chr19	17468769	17506168	35725	4074	0.114038
ENSG00000140853	NLRC5	chr16	56989485	57083531	42837	4881	0.113944
ENSG00000165996	HACD1	chr10	17589032	17617377	28346	3229	0.113914
ENSG00000185420	SMYD3	chr1	245749342	246507312	757971	86316	0.113878
ENSG00000066044	ELAVL1	chr19	7958579	8005659	47081	5356	0.113761
ENSG00000135951	TSGA10	chr2	98997261	99154964	157657	17925	0.113696
ENSG00000160746	ANO10	chr3	43354859	43691594	256221	29121	0.113656
ENSG00000124782	RREB1	chr6	7107597	7251980	144384	16398	0.113572
ENSG00000040933	INPP4A	chr2	98444854	98594390	149537	16976	0.113524
ENSG00000135845	PIGC	chr1	172370189	172444086	50950	5784	0.113523
ENSG00000115966	ATF2	chr2	175072250	175168382	95957	10891	0.113499
ENSG00000128881	TTBK2	chr15	42738734	42920809	176458	20010	0.113398
ENSG00000047056	WDR37	chr10	1049538	1132297	82760	9377	0.113304
ENSG00000132334	PTPRE	chr10	127907061	128085855	178795	20257	0.113297
ENSG00000184831	APOO	chrX	23833353	23907934	74582	8445	0.113231
ENSG00000122729	ACO1	chr9	32384603	32454769	70150	7939	0.113172
ENSG00000136280	CCM2	chr7	44999475	45076469	76283	8630	0.113131
ENSG00000104064	GABPB1	chr15	50275392	50355408	80017	9046	0.113051
ENSG00000197892	KIF13B	chr8	29067279	29263124	195795	22115	0.11295
ENSG00000056050	HPF1	chr4	169729465	169757953	28489	3216	0.112886
ENSG00000185722	ANKFY1	chr17	4163907	4263977	98883	11157	0.11283
ENSG00000172172	MRPL13	chr8	120380761	120445402	49966	5636	0.112797
ENSG00000185404	SP140L	chr2	230327184	230403732	76461	8622	0.112763
ENSG00000131323	TRAF3	chr14	102777476	102911500	134025	15102	0.11268
ENSG00000203666	EFCAB2	chr1	244969705	245127164	69720	7856	0.112679
ENSG00000138286	FAM149B1	chr10	73168166	73244504	57581	6483	0.112589
ENSG00000125354	SEPT6	chrX	119615724	119693370	77647	8742	0.112586
ENSG00000175764	TTLL11	chr9	121821928	122093606	104697	11787	0.112582
ENSG00000114859	CLCN2	chr3	184346185	184361651	15467	1741	0.112562
ENSG00000198873	GRK5	chr10	119207589	119459742	252154	28322	0.11232
ENSG00000137274	BPHL	chr6	3118374	3153578	35205	3954	0.112314
ENSG00000122786	CALD1	chr7	134744252	134970728	191079	21459	0.112304
ENSG00000136144	RCBTB1	chr13	49531946	49585583	53638	6020	0.112234
ENSG00000072134	EPN2	chr17	19215615	19336715	99375	11152	0.112221
ENSG00000114021	NIT2	chr3	100334701	100361635	26935	3022	0.112196
ENSG00000198945	L3MBTL3	chr6	130013699	130141451	121892	13674	0.112181
ENSG00000147684	NDUFB9	chr8	124539103	124568510	29408	3295	0.112044
ENSG00000064042	LIMCH1	chr4	41359607	41700044	340438	38134	0.112015
ENSG00000189308	LIN54	chr4	82909973	83012926	86227	9651	0.111925
ENSG00000122912	SLC25A16	chr10	68477999	68527474	49476	5537	0.111913
ENSG00000145390	USP53	chr4	119212587	119295517	82160	9193	0.111891
ENSG00000117676	RPS6KA1	chr1	26529761	26575030	45259	5064	0.111889
ENSG00000054267	ARID4B	chr1	235131634	235328219	161325	18037	0.111805
ENSG00000113790	EHHADH	chr3	185190624	185281990	91367	10215	0.111802
ENSG00000100395	L3MBTL2	chr22	41205205	41231271	26067	2914	0.111789
ENSG00000070182	SPTB	chr14	64746283	64879883	133601	14925	0.111713
ENSG00000101966	XIAP	chrX	123859724	123913979	54168	6050	0.11169
ENSG00000061676	NCKAP1	chr2	182909115	183038858	129744	14491	0.111689
ENSG00000106327	TFR2	chr7	100620416	100642779	21135	2360	0.111663
ENSG00000104881	PPP1R13L	chr19	45379634	45406349	26716	2980	0.111544
ENSG00000181090	EHMT1	chr9	137618963	137870016	217123	24217	0.111536
ENSG00000149357	LAMTOR1	chr11	72085895	72103387	17493	1950	0.111473
ENSG00000129595	EPB41L4A	chr5	112142441	112419316	256699	28613	0.111465
ENSG00000013374	NUB1	chr7	151341699	151378449	36751	4096	0.111453
ENSG00000145241	CENPC	chr4	67468748	67545606	76859	8562	0.111399
ENSG00000070778	PTPN21	chr14	88465778	88554733	88956	9909	0.111392
ENSG00000154642	C21orf91	chr21	17788967	17819386	26140	2911	0.111362
ENSG00000074211	PPP2R2C	chr4	6320578	6563600	149401	16633	0.111331
ENSG00000146918	NCAPG2	chr7	158631311	158704829	73517	8181	0.11128
ENSG00000160469	BRSK1	chr19	55282072	55312533	30462	3388	0.111221
ENSG00000175216	CKAP5	chr11	46743048	46846308	77718	8640	0.111171
ENSG00000152601	MBNL1	chr3	152243828	152465780	197313	21920	0.111093
ENSG00000006740	ARHGAP44	chr17	12789539	12991643	202105	22450	0.111081
ENSG00000188313	PLSCR1	chr3	146515180	146544864	29685	3297	0.111066
ENSG00000155893	PXYLP1	chr3	141228726	141367753	63079	6998	0.11094
ENSG00000186575	NF2	chr22	29603556	29698598	95043	10536	0.110855
ENSG00000146904	EPHA1	chr7	143390289	143408892	18604	2062	0.110836
ENSG00000181192	DHTKD1	chr10	12068972	12123225	54254	6013	0.110831
ENSG00000109534	GAR1	chr4	109815510	109824740	9231	1023	0.110822
ENSG00000119004	CYP20A1	chr2	203238940	203305611	58406	6470	0.110776
ENSG00000164542	KIAA0895	chr7	36324221	36390125	65905	7300	0.110765
ENSG00000163293	NIPAL1	chr4	47914142	48040173	23400	2591	0.110726
ENSG00000011132	APBA3	chr19	3750819	3761699	10821	1198	0.110711
ENSG00000100523	DDHD1	chr14	53036745	53153282	116538	12897	0.110668
ENSG00000151657	KIN	chr10	7750962	7787981	37020	4095	0.110616
ENSG00000110066	KMT5B	chr11	68154863	68213828	57562	6367	0.110611
ENSG00000111961	SASH1	chr6	148272304	148552050	209458	23155	0.110547
ENSG00000086712	TXLNG	chrX	16786427	16844519	58093	6421	0.11053
ENSG00000181392	SYNE4	chr19	36003307	36008793	5484	605	0.110321
ENSG00000133858	ZFC3H1	chr12	71609472	71667725	54498	6009	0.110261
ENSG00000198689	SLC9A6	chrX	135973841	136047269	62135	6850	0.110244
ENSG00000077514	POLD3	chr11	74493851	74669117	50528	5570	0.110236
ENSG00000133315	MACROD1	chr11	63998558	64166106	167504	18463	0.110224
ENSG00000123473	STIL	chr1	47250139	47314147	64009	7053	0.110188
ENSG00000176142	TMEM39A	chr3	119429500	119468830	34183	3766	0.110172
ENSG00000211456	SACM1L	chr3	45689056	45745424	56239	6195	0.110155
ENSG00000186532	SMYD4	chr17	1779485	1830634	50397	5545	0.110026
ENSG00000117597	DIEXF	chr1	209828007	209857565	29559	3250	0.10995
ENSG00000164144	ARFIP1	chr4	152779937	152918463	132421	14557	0.10993
ENSG00000184254	ALDH1A3	chr15	100877714	100916626	37251	4091	0.109823
ENSG00000097021	ACOT7	chr1	6264269	6394391	130123	14289	0.109811
ENSG00000103194	USP10	chr16	84699978	84779922	79945	8775	0.109763
ENSG00000011028	MRC2	chr17	62627401	62693597	66197	7255	0.109597
ENSG00000168769	TET2	chr4	105145875	105279816	133942	14668	0.10951
ENSG00000079156	OSBPL6	chr2	178194481	178402891	208411	22807	0.109433
ENSG00000075539	FRYL	chr4	48497361	48780322	282731	30827	0.109033
ENSG00000143643	TTC13	chr1	230906243	230978875	72617	7915	0.108997
ENSG00000092108	SCFD1	chr14	30622112	30735812	113701	12393	0.108996
ENSG00000127337	YEATS4	chr12	69359703	69390796	31094	3388	0.10896
ENSG00000100479	POLE2	chr14	49643555	49688422	44863	4882	0.10882
ENSG00000198862	LTN1	chr21	28928144	28992956	64813	7052	0.108805
ENSG00000163684	RPP14	chr3	58306247	58324695	18434	2005	0.108766
ENSG00000142765	SYTL1	chr1	27342020	27353937	11890	1292	0.108663
ENSG00000134759	ELP2	chr18	36129444	36180556	50686	5503	0.10857
ENSG00000020181	ADGRA2	chr8	37784191	37844896	47991	5207	0.1085
ENSG00000085832	EPS15	chr1	51354263	51519328	165066	17905	0.108472
ENSG00000116906	GNPAT	chr1	231241207	231277973	36764	3985	0.108394
[truncated: 8,557 more rows]
