# Supplementary material for: CDK12 controls G1/S progression by regulating RNAPII processivity at core DNA replication genes
Source: EMBO Rep. 2019 Jul 25;20(9):e47592. doi: 10.15252/embr.201847592 (PMC6727028; doi:10.15252/embr.201847592)
Supplement: Supplementary file 6 — Source Data for Expanded View [file EMBR-20-e47592-s010.zip]

Archive with 4 entries (3 files):
- Source_Data_for_EV_Figures/
- Source_Data_for_EV_Figures/Source_Data_for_FigEV1.pdf
- Source_Data_for_EV_Figures/Source_Data_for_FigEV3.pdf
- Source_Data_for_EV_Figures/Source_Data_for_FigEV5.pdf
